# Supplementary material for: Structural health monitoring of aircraft through prediction of delamination using machine learning
Source: PeerJ Comput Sci. 2024 Mar 27;10:e1955. doi: 10.7717/peerj-cs.1955 (PMC11042018; doi:10.7717/peerj-cs.1955)
Supplement: Supplemental Information 1 [file peerj-cs-10-1955-s001.ipynb]

# %% [code]
#SVR
import numpy as np
import matplotlib.pyplot as plt
import pandas as pd
from sklearn.preprocessing import scale
from sklearn.model_selection import train_test_split
from io import StringIO
from sklearn.preprocessing import StandardScaler
from sklearn.svm import SVR
from sklearn.metrics import r2_score,mean_squared_error
dataset = pd.read_csv('/content/drive/MyDrive/SHM dataset/finaldataset.csv', dtype='unicode') dataset.shape
X=dataset.iloc[:,0:5].values
print(X)

y=dataset.iloc[:,5].values
print(y)
X_train,X_test,Y_train,Y_test=train_test_split(X,y,test_size=0.25,random_state=20000)
print(X_train)
X_train.shape

print(X_test)
X_test.shape
supportvector=SVR()
supportvector.fit(X_train,Y_train)
SVR(C=1.0, cache_size=200, coef0=0.0, degree=3, epsilon=0.1, gamma='scale',  kernel='rbf', max_iter=-1, shrinking=True, tol=0.001, verbose=False)

Y_pred=supportvector.predict(X_test)
print(Y_pred[5039])
mse=mean_squared_error(Y_test, Y_pred)
print(mse)
rmse=np.sqrt(mse)
print(rmse)
print(rmse/150948)


# %% [code]
#Gradient Boost
import numpy as np
import matplotlib.pyplot as plt
import pandas as pd
from sklearn.preprocessing import scale
from sklearn.model_selection import train_test_split
from io import StringIO
from sklearn.preprocessing import MinMaxScaler
import sklearn
# test regression dataset
from sklearn.datasets import make_regression#1
from sklearn.ensemble import GradientBoostingRegressor #2
from sklearn.metrics import r2_score,mean_squared_error

dataset = pd.read_csv('/content/drive/MyDrive/SHM final dataset/finaldataset.csv', dtype='unicode')
dataset.head(n=3)
#dataset.shape
scaler=MinMaxScaler()
scaler.fit(dataset.iloc[:,5:6])
dataset["Ground truth"]=scaler.transform(dataset.iloc[:,5:6])
dataset
X=dataset.iloc[:,0:5].values
y=dataset.iloc[:,5].values
X_train,X_test,Y_train,Y_test=train_test_split(X,y,test_size=0.25,random_state=20000)
model=GradientBoostingRegressor(n_estimators = 100, learning_rate =
0.8, max_depth = 1, random_state = 0,loss='ls')
model.fit(X_train,Y_train)
GradientBoostingRegressor(alpha=0.9, ccp_alpha=0.0, criterion='friedman_mse', init=None, learning_rate=0.8, loss='ls', max_depth=1, max_features=None, max_leaf_nodes=None, min_impurity_decrease=0.0, min_impurity_split=None, min_samples_leaf=1, min_samples_split=2, min_weight_fraction_leaf=0.0, n_estimators=100, n_iter_no_change=None, presort='deprecated', random_state=0, subsample=1.0, tol=0.0001, validation_fraction=0.1, verbose=0, warm_start=False)
Y_pred=model.predict(X_test)
model.score(X,y)
mse=mean_squared_error(Y_test, Y_pred)
print(mse)
rmse=np.sqrt(mse)
rmse


# %% [code]
#Extra tree
import numpy as np
import matplotlib.pyplot as plt
import pandas as pd
from sklearn.preprocessing import scale
from sklearn.model_selection import train_test_split
from io import StringIO
from sklearn.preprocessing import MinMaxScaler
import sklearn
from sklearn.datasets import make_regression#1
from sklearn.ensemble import ExtraTreesRegressor#2
from sklearn.metrics import r2_score,mean_squared_error
dataset = pd.read_csv('/content/drive/MyDrive/SHM final dataset/finaldataset.csv', dtype='unicode')
dataset.head(n=3)
dataset.shape
scaler=MinMaxScaler()
scaler.fit(dataset.iloc[:,5:6])
dataset["Ground truth"]=scaler.transform(dataset.iloc[:,5:6])
dataset
X=dataset.iloc[:,0:5].values
y=dataset.iloc[:,5].values
X_train,X_test,Y_train,Y_test=train_test_split(X,y,test_size=0.25,random_state=20000)
model=ExtraTreesRegressor(n_estimators = 500, max_leaf_nodes =
10, random_state = 0)
model.fit(X_train,Y_train)
ExtraTreesRegressor(bootstrap=False, ccp_alpha=0.0, criterion='mse', max_depth=None, max_features='auto', max_leaf_nodes=10, max_samples=None, min_impurity_decrease=0.0, min_impurity_split=None, min_samples_leaf=1, min_samples_split=2, min_weight_fraction_leaf=0.0, n_estimators=500, n_jobs=None, oob_score=False, random_state=0, verbose=0, warm_start=False)
Y_pred=model.predict(X_test)
model.score(X,y)
mse=mean_squared_error(Y_test, Y_pred)
print(mse)
rmse=np.sqrt(mse)
rmse


# %% [code]
#ADA boost
import numpy as np
import matplotlib.pyplot as plt
import pandas as pd
from sklearn.preprocessing import scale
from sklearn.model_selection import train_test_split
from io import StringIO
from sklearn.preprocessing import MinMaxScaler
import sklearn
# test regression dataset
from sklearn.datasets import make_regression#1
from sklearn.ensemble import AdaBoostRegressor#2
from sklearn.metrics import r2_score,mean_squared_error
dataset = pd.read_csv('/content/drive/MyDrive/SHM final dataset/finaldataset.csv', dtype='unicode')
dataset.head(n=3)
dataset.shape
scaler=MinMaxScaler()
scaler.fit(dataset.iloc[:,5:6])
dataset["Ground truth"]=scaler.transform(dataset.iloc[:,5:6])
dataset
X=dataset.iloc[:,0:5].values
y=dataset.iloc[:,5].values
X_train,X_test,Y_train,Y_test=train_test_split(X,y,test_size=0.25,random_state=20000)
model=AdaBoostRegressor(n_estimators = 200, learning_rate =
1.0, random_state = 80,loss='linear')
model.fit(X_train,Y_train)
AdaBoostRegressor(base_estimator=None, learning_rate=1.0, loss='linear', n_estimators=200, random_state=80)
Y_pred=model.predict(X_test)
model.score(X,y)
mse=mean_squared_error(Y_test, Y_pred)
print(mse)
rmse=np.sqrt(mse)
rmse


# %% [code]
#Decision Tree
import numpy as np
import matplotlib.pyplot as plt
import pandas as pd
from sklearn.preprocessing import scale
from sklearn.model_selection import train_test_split
from io import StringIO
from sklearn.preprocessing import MinMaxScaler
import sklearn
# test regression dataset
from sklearn.datasets import make_regression#1
from sklearn.tree import DecisionTreeRegressor#2
from sklearn.metrics import r2_score,mean_squared_error
dataset = pd.read_csv('/content/drive/MyDrive/SHM final dataset/finaldataset.csv', dtype='unicode')
dataset.head(n=3)
dataset.shape
scaler=MinMaxScaler()
scaler.fit(dataset.iloc[:,5:6])
dataset["Ground truth"]=scaler.transform(dataset.iloc[:,5:6])
dataset
X=dataset.iloc[:,0:5].values
y=dataset.iloc[:,5].values
X_train,X_test,Y_train,Y_test=train_test_split(X,y,test_size=0.25,random_state=20000)
model=DecisionTreeRegressor(random_state = 50)
model.fit(X_train,Y_train)
DecisionTreeRegressor(ccp_alpha=0.0, criterion='mse', max_depth=None, max_features=None, max_leaf_nodes=None, min_impurity_decrease=0.0, min_impurity_split=None, min_samples_leaf=1, min_samples_split=2, min_weight_fraction_leaf=0.0, presort='deprecated', random_state=50, splitter='best')
Y_pred=model.predict(X_test)
model.score(X,y)
mse=mean_squared_error(Y_test, Y_pred)
print(mse)
rmse=np.sqrt(mse)
rmse


# %% [code]
#Ensemble
import sklearn
import pandas as pd
from sklearn.preprocessing import MinMaxScaler
from sklearn.model_selection import train_test_split
# test regression dataset
from sklearn.datasets import make_regression#1
from sklearn.ensemble import AdaBoostRegressor#2
from sklearn.metrics import r2_score,mean_squared_error

from sklearn.datasets import make_regression

from sklearn.ensemble import SVMRegressor
from sklearn.ensemble import GradientBoostingRegressor
from sklearn.ensemble import ExtraTreesRegressor
from sklearn.ensemble import AdaBoostRegressor
from sklearn.tree import DecisionTreeRegressor
from sklearn.linear_model import LinearRegression
from sklearn.ensemble import StackingRegressor

dataset = pd.read_csv('/content/drive/MyDrive/SHM final dataset/finaldataset.csv', dtype='unicode')
dataset.head(n=3)
dataset.shape

scaler=MinMaxScaler()
scaler.fit(dataset.iloc[:,5:6])
dataset["Ground truth"]=scaler.transform(dataset.iloc[:,5:6])
dataset

X=dataset.iloc[:,0:5].values
y=dataset.iloc[:,5].values
X_train,X_test,Y_train,Y_test=train_test_split(X,y,test_size=0.25,random_state=20000)
def get_stacking():
level0 = list()
    level0.append(('svr', SVMRegressor()))
    level0.append(('gbr', GradientBoostingRegressor()))
    level0.append(('etr', ExtraTreesRegressor()))
    level0.append(('abr', AdaBoostRegressor()))
    level0.append(('cart', DecisionTreeRegressor()))
    level1 = LinearRegression()
    model = StackingRegressor(estimators=level0, final_estimator=level1, cv=5)
    return model
models = get_stacking()
models.fit(X, y)
models.score(X,y)
Y_pred=models.predict(X_test)
mse=mean_squared_error(Y_test, Y_pred)
print(mse)
rmse=np.sqrt(mse)
rmse
