# Supplementary material for: Structural health monitoring of aircraft through prediction of delamination using machine learning
Source: PeerJ Comput Sci. 2024 Mar 27;10:e1955. doi: 10.7717/peerj-cs.1955 (PMC11042018; doi:10.7717/peerj-cs.1955)
Supplement: Supplemental Information 2 [file peerj-cs-10-1955-s002.csv]

Cycle	Load	frequency	PSD	TOF	Ground truth
0	0	150	0.004458466	1654.5848	0
0	0	150	4.69E-07	1367.5206	0
0	0	150	1.90E-05	1420.0662	0
0	0	150	0.004027539	782.64905	0
0	0	150	0.002709271	472.53552	0
0	0	150	2.51E-05	325.82385	0
0	0	150	0.038263582	1579.1465	0
0	0	150	0.021203466	1593.1448	0
0	0	150	0.00549167	529.86121	0
0	0	150	0.002861342	611.69373	0
0	0	150	0.000925317	507.00684	0
0	0	150	7.59E-06	382.73669	0
0	0	150	0.12673935	1482.1709	0
0	0	150	2.64E-06	421.2865	0
0	0	150	0.12794243	614.5918	0
0	0	150	0.009117191	499.17834	0
0	0	150	0.001604899	557.72485	0
0	0	150	0.010018426	356.41907	0
0	0	150	0.29601833	1533.5551	0
0	0	150	0.57912976	538.28369	0
0	0	150	0.34181005	592.84753	0
0	0	150	2.1707318	460.32483	0
0	0	150	2.1207111	520.51111	0
0	0	150	18.546371	592.7207	0
0	0	150	45.467224	991.224	0
0	0	150	25.17602	661.52368	0
0	0	150	10.68937	625.74255	0
0	0	150	62.887951	481.44409	0
0	0	150	96.886253	457.7843	0
0	0	150	5.9170465	435.89929	0
0	0	150	29.16242	1666.6332	0
0	0	150	5.9141917	440.61182	0
0	0	150	1.034604	777.19849	0
0	0	150	0.46198732	631.53601	0
0	0	150	0.064101867	493.91174	0
0	0	150	0.001050582	401.90674	0
0	0	200	23.871008	1688.7704	0
0	0	200	20.468872	1161.7657	0
0	0	200	9.7234449	561.17139	0
0	0	200	2.3761699	1049.2865	0
0	0	200	3.2507107	633.94482	0
0	0	200	0.96916616	318.49609	0
0	0	200	2.6046715	1342.1426	0
0	0	200	0.19485363	608.06311	0
0	0	200	0.077959798	926.38965	0
0	0	200	0.000626075	533.8501	0
0	0	200	0.000241696	970.29016	0
0	0	200	0.000392369	548.69763	0
0	0	200	0.002719855	1179.0234	0
0	0	200	0.000198682	655.29688	0
0	0	200	0.002089524	686.75281	0
0	0	200	9.74E-08	931.94202	0
0	0	200	1.81E-05	588.71375	0
0	0	200	7.48E-05	552.02185	0
0	0	200	0.004163286	1420.0645	0
0	0	200	0.000469538	684.3335	0
0	0	200	6.09E-05	955.69147	0
0	0	200	0.000307194	578.08838	0
0	0	200	0.000947891	954.29883	0
0	0	200	0.000557251	803.54236	0
0	0	200	0.000882368	534.27942	0
0	0	200	4.34E-05	885.81201	0
0	0	200	0.000187977	727.3916	0
0	0	200	0.000505991	870.71936	0
0	0	200	0.00186381	673.59509	0
0	0	200	0.000911184	795.00171	0
0	0	200	0.001877973	1317.3512	0
0	0	200	3.20E-05	788.04187	0
0	0	200	0.000510246	590.50562	0
0	0	200	0.000338458	508.22742	0
0	0	200	0.001275711	593.54382	0
0	0	200	2.94E-05	440.3075	0
0	0	250	0.001627074	1514.1382	0
0	0	250	5.44E-05	190.11011	0
0	0	250	7.79E-05	228.47717	0
0	0	250	2.19E-05	348.9939	0
0	0	250	5.22E-05	467.87903	0
0	0	250	1.84E-05	357.474	0
0	0	250	5.58E-05	626.57349	0
0	0	250	2.67E-05	622.19751	0
0	0	250	5.43E-07	332.59534	0
0	0	250	2.20E-06	329.03479	0
0	0	250	5.98E-06	1139.3499	0
0	0	250	8.63E-06	343.37659	0
0	0	250	5.41E-06	397.37695	0
0	0	250	6.74E-05	683.86646	0
0	0	250	1.97E-05	537.51648	0
0	0	250	4.33E-06	1561.1116	0
0	0	250	2.69E-08	494.12012	0
0	0	250	1.44E-07	418.51306	0
0	0	250	5.84E-05	120.60059	0
0	0	250	1.36E-06	452.54114	0
0	0	250	8.28E-08	1276.4705	0
0	0	250	0.000197139	623.85669	0
0	0	250	1.41E-05	520.88263	0
0	0	250	9.50E-06	409.69446	0
0	0	250	2.67E-06	585.41614	0
0	0	250	1.06E-06	1330.6431	0
0	0	250	3.84E-06	667.7851	0
0	0	250	2.91E-06	756.63727	0
0	0	250	1.44E-06	396.43433	0
0	0	250	5.39E-05	551.99707	0
0	0	250	2.27E-05	788.08301	0
0	0	250	1.38E-05	784.26819	0
0	0	250	2.40E-08	217.02649	0
0	0	250	4.31E-07	374.63654	0
0	0	250	6.76E-05	229.9364	0
0	0	250	5.96E-05	284.06677	0
0	0	300	1.71E-06	601.42456	0
0	0	300	4.41E-05	488.13947	0
0	0	300	1.16E-07	1285.4574	0
0	0	300	5.10E-06	1979.3074	0
0	0	300	3.34E-07	695.84851	0
0	0	300	2.70E-06	882.41046	0
0	0	300	1.13E-07	722.78522	0
0	0	300	4.19E-05	1808.5432	0
0	0	300	1.04E-05	853.86389	0
0	0	300	4.89E-06	1776.8101	0
0	0	300	1.13E-07	1790.5825	0
0	0	300	1.64E-06	786.77673	0
0	0	300	6.11E-06	1342.4821	0
0	0	300	1.60E-06	1419.1538	0
0	0	300	2.14E-06	1550.9309	0
0	0	300	2.09E-05	2116.8445	0
0	0	300	5.40E-07	1986.973	0
0	0	300	2.79E-07	1997.7112	0
0	0	300	5.49E-06	1848.37	0
0	0	300	3.79E-07	2007.8972	0
0	0	300	1.89E-06	2147.063	0
0	0	300	1.21E-06	1399.2712	0
0	0	300	3.40E-06	1891.2059	0
0	0	300	2.79E-07	1661.0295	0
0	0	300	2.58E-06	898.04584	0
0	0	300	3.73E-07	2077.1506	0
0	0	300	3.23E-07	2017.991	0
0	0	300	5.06E-07	1892.6951	0
0	0	300	3.13E-06	1561.7314	0
0	0	300	7.95E-07	450.67688	0
0	0	300	7.16E-06	469.59424	0
0	0	300	7.61E-06	1013.9473	0
0	0	300	2.44E-06	1812.0885	0
0	0	300	2.35E-06	1941.1478	0
0	0	300	1.38E-06	697.1839	0
0	0	300	2.15E-06	652.02643	0
0	0	350	2.36E-06	907.78369	0
0	0	350	5.26E-07	557.7702	0
0	0	350	1.29E-06	950.87628	0
0	0	350	6.06E-07	1649.1174	0
0	0	350	3.31E-07	701.8299	0
0	0	350	1.37E-07	688.72253	0
0	0	350	2.06E-06	776.6145	0
0	0	350	8.94E-08	1244.9437	0
0	0	350	7.45E-08	765.16003	0
0	0	350	1.54E-07	1246.3203	0
0	0	350	1.03E-07	1764.7557	0
0	0	350	7.54E-08	807.67151	0
0	0	350	1.51E-07	930.25037	0
0	0	350	4.26E-06	1003.7003	0
0	0	350	1.21E-06	1497.4028	0
0	0	350	8.54E-08	2107.4973	0
0	0	350	2.97E-07	1659.4976	0
0	0	350	1.51E-07	1864.1392	0
0	0	350	1.46E-07	1211.2511	0
0	0	350	5.87E-08	1581.9825	0
0	0	350	1.53E-06	2095.4504	0
0	0	350	1.27E-06	1227.3438	0
0	0	350	1.56E-06	1198.2169	0
0	0	350	3.21E-07	1187.5847	0
0	0	350	6.46E-08	1236.4443	0
0	0	350	7.90E-08	2149.9358	0
0	0	350	1.23E-07	1512.9119	0
0	0	350	4.84E-07	1102.4681	0
0	0	350	3.89E-07	1494.7528	0
0	0	350	6.32E-06	902.49707	0
0	0	350	2.79E-06	666.43793	0
0	0	350	1.83E-07	852.74738	0
0	0	350	1.10E-07	1599.5544	0
0	0	350	1.03E-07	1301.4471	0
0	0	350	2.17E-07	541.49402	0
0	0	350	2.20E-07	863.11548	0
0	0	400	7.70E-07	549.1886	0
0	0	400	6.88E-08	187.48029	0
0	0	400	4.51E-08	1093.6443	0
0	0	400	7.17E-08	1162.014	0
0	0	400	6.15E-08	880.87335	0
0	0	400	1.81E-07	1051.7676	0
0	0	400	4.02E-08	537.5672	0
0	0	400	1.32E-07	1316.5828	0
0	0	400	7.24E-08	990.33984	0
0	0	400	1.52E-07	1148.3461	0
0	0	400	3.06E-07	1925.275	0
0	0	400	3.40E-07	1006.1812	0
0	0	400	5.69E-07	1221.7357	0
0	0	400	2.89E-07	774.30084	0
0	0	400	2.33E-07	1167.5337	0
0	0	400	1.61E-07	1663.462	0
0	0	400	2.66E-07	1277.3585	0
0	0	400	2.30E-07	1304.6503	0
0	0	400	3.13E-08	1476.8062	0
0	0	400	3.87E-07	1202.8899	0
0	0	400	6.87E-08	2104.1101	0
0	0	400	4.45E-08	1286.9246	0
0	0	400	5.06E-08	1188.6229	0
0	0	400	1.70E-07	1720.9579	0
0	0	400	5.33E-07	1239.6797	0
0	0	400	5.08E-07	2188.0491	0
0	0	400	7.08E-07	1237.9929	0
0	0	400	8.51E-08	1380.0713	0
0	0	400	8.18E-08	1253.6921	0
0	0	400	4.29E-08	136.85742	0
0	0	400	2.09E-07	17.054611	0
0	0	400	6.56E-08	1207.8975	0
0	0	400	2.79E-07	1117.5046	0
0	0	400	6.48E-08	1641.5615	0
0	0	400	1.19E-07	434.68927	0
0	0	400	1.15E-07	734.67822	0
0	0	450	2.01E-07	190.04944	0
0	0	450	5.79E-07	28.488342	0
0	0	450	5.24E-08	639.56323	0
0	0	450	1.16E-07	925.9588	0
0	0	450	1.88E-07	725.68469	0
0	0	450	9.64E-08	915.55292	0
0	0	450	4.03E-07	104.37354	0
0	0	450	2.08E-07	992.85669	0
0	0	450	1.43E-07	511.93719	0
0	0	450	8.58E-08	880.39374	0
0	0	450	6.77E-08	1538.1884	0
0	0	450	5.21E-08	600.14148	0
0	0	450	3.38E-08	728.24005	0
0	0	450	2.90E-08	413.61725	0
0	0	450	6.25E-08	761.06445	0
0	0	450	8.90E-08	1068.2198	0
0	0	450	2.79E-08	1423.9545	0
0	0	450	3.08E-08	1031.9945	0
0	0	450	9.11E-08	1238.1553	0
0	0	450	3.93E-08	1322.3124	0
0	0	450	3.05E-08	1618.7852	0
0	0	450	4.70E-08	1051.8608	0
0	0	450	5.48E-08	1026.9928	0
0	0	450	2.54E-08	1200.0856	0
0	0	450	2.59E-08	981.98267	0
0	0	450	3.67E-08	1765.2694	0
0	0	450	2.84E-08	1333.9105	0
0	0	450	1.40E-07	1056.4797	0
0	0	450	3.02E-08	850.53308	0
0	0	450	2.58E-08	347.79871	0
0	0	450	1.29E-07	63.896301	0
0	0	450	4.07E-07	717.30664	0
0	0	450	6.25E-08	715.4668	0
0	0	450	9.05E-08	1106.35	0
0	0	450	2.34E-08	31.270142	0
0	0	450	3.68E-08	140.41748	0
0	0.502	150	0.003302385	1479.0137	0
0	0.502	150	0.00620337	824.83105	0
0	0.502	150	0.001318172	925.5697	0
0	0.502	150	0.004087472	935.7865	0
0	0.502	150	0.000172423	574.47339	0
0	0.502	150	3.37E-06	376.94421	0
0	0.502	150	0.034658462	1381.776	0
0	0.502	150	0.000229912	1318.8212	0
0	0.502	150	0.004857958	673.18933	0
0	0.502	150	0.000206826	731.125	0
0	0.502	150	0.000322232	602.677	0
0	0.502	150	4.21E-05	433.09802	0
0	0.502	150	0.12813701	1224.364	0
0	0.502	150	2.51E-06	555.38989	0
0	0.502	150	0.062445462	421.00891	0
0	0.502	150	0.002820694	608.69666	0
0	0.502	150	0.004446824	607.0675	0
0	0.502	150	0.13910514	7.5367432	0
0	0.502	150	0.6372813	1166.6489	0
0	0.502	150	0.12781565	628.94617	0
0	0.502	150	2.9202626	713.07043	0
0	0.502	150	4.5082698	463.82202	0
0	0.502	150	2.1044068	542.70435	0
0	0.502	150	21.951185	720.21899	0
0	0.502	150	21.8018	781.06836	0
0	0.502	150	28.163393	769.23669	0
0	0.502	150	6.2412772	695.46985	0
0	0.502	150	45.284286	546.16931	0
0	0.502	150	69.550415	310.77307	0
0	0.502	150	14.126099	510.38965	0
0	0.502	150	15.676175	1503.5364	0
0	0.502	150	4.4824376	473.63757	0
0	0.502	150	0.38020918	297.60522	0
0	0.502	150	0.3354755	579.7345	0
0	0.502	150	0.011101637	577.82202	0
0	0.502	150	0.001390165	459.89392	0
0	0.502	200	36.479515	1547.9109	0
0	0.502	200	30.931549	826.54602	0
0	0.502	200	10.765794	596.77966	0
0	0.502	200	1.875152	1169.009	0
0	0.502	200	1.9028975	745.49182	0
0	0.502	200	0.95371693	374.05408	0
0	0.502	200	4.5340223	1146.7911	0
0	0.502	200	0.065831788	608.07739	0
0	0.502	200	0.12367671	970.74805	0
0	0.502	200	0.001111077	650.65442	0
0	0.502	200	0.000318196	1087.1472	0
0	0.502	200	2.03E-05	582.72791	0
0	0.502	200	0.004099445	901.02026	0
0	0.502	200	0.001297468	704.32788	0
0	0.502	200	0.002069122	728.22351	0
0	0.502	200	7.34E-05	1049.7512	0
0	0.502	200	0.000121481	616.67358	0
0	0.502	200	9.47E-05	463.24756	0
0	0.502	200	0.003192552	923.57983	0
0	0.502	200	0.000291697	800.27942	0
0	0.502	200	5.56E-05	1084.3817	0
0	0.502	200	0.000139579	603.12305	0
0	0.502	200	0.000430101	935.73901	0
0	0.502	200	2.19E-06	872.10278	0
0	0.502	200	0.000350005	698.02527	0
0	0.502	200	9.57E-06	1005.655	0
0	0.502	200	4.57E-05	798.0769	0
0	0.502	200	0.000117186	879.56775	0
0	0.502	200	0.000193142	643.5144	0
0	0.502	200	0.000657183	835.99219	0
0	0.502	200	0.001622758	831.50769	0
0	0.502	200	0.000149858	808.82764	0
0	0.502	200	9.01E-05	478.58069	0
0	0.502	200	7.60E-05	643.05078	0
0	0.502	200	0.000654421	589.67126	0
0	0.502	200	4.54E-05	92.961914	0
0	0.502	250	0.000850172	1138.2144	0
0	0.502	250	0.000338842	269.72742	0
0	0.502	250	1.13E-05	99.19873	0
0	0.502	250	2.49E-05	404.55328	0
0	0.502	250	9.72E-06	558.19006	0
0	0.502	250	3.71E-07	426.8468	0
0	0.502	250	2.17E-06	55.544678	0
0	0.502	250	1.73E-05	529.91095	0
0	0.502	250	1.34E-09	331.8844	0
0	0.502	250	1.40E-05	424.02795	0
0	0.502	250	1.13E-07	1247.5337	0
0	0.502	250	8.07E-06	361.30139	0
0	0.502	250	1.68E-05	552.24658	0
0	0.502	250	5.98E-06	701.97192	0
0	0.502	250	6.62E-05	589.90417	0
0	0.502	250	1.40E-05	1676.8643	0
0	0.502	250	2.10E-06	497.92499	0
0	0.502	250	2.75E-08	358.79449	0
0	0.502	250	6.55E-06	114.18018	0
0	0.502	250	3.54E-06	464.77643	0
0	0.502	250	3.52E-08	1424.5381	0
0	0.502	250	0.000137093	667.99805	0
0	0.502	250	1.57E-05	400.68439	0
0	0.502	250	2.26E-07	307.93628	0
0	0.502	250	5.15E-06	713.18628	0
0	0.502	250	4.43E-06	1447.6582	0
0	0.502	250	3.32E-07	633.85767	0
0	0.502	250	8.74E-06	801.43372	0
0	0.502	250	4.68E-08	354.39807	0
0	0.502	250	3.42E-05	575.11023	0
0	0.502	250	3.21E-05	743.60425	0
0	0.502	250	2.94E-05	817.5918	0
0	0.502	250	2.68E-06	91.786621	0
0	0.502	250	1.45E-06	249.62512	0
0	0.502	250	4.78E-05	35.293579	0
0	0.502	250	1.33E-05	203.68152	0
0	0.502	300	8.15E-06	635.29395	0
0	0.502	300	1.91E-05	509.30988	0
0	0.502	300	4.35E-06	1191.1401	0
0	0.502	300	1.42E-06	1971.1744	0
0	0.502	300	3.38E-07	703.71692	0
0	0.502	300	5.96E-07	889.56573	0
0	0.502	300	5.80E-07	733.76727	0
0	0.502	300	3.15E-05	1798.6951	0
0	0.502	300	3.18E-06	788.0014	0
0	0.502	300	1.16E-07	1788.9299	0
0	0.502	300	7.18E-07	1823.78	0
0	0.502	300	6.16E-07	814.33765	0
0	0.502	300	2.00E-06	1392.5641	0
0	0.502	300	5.35E-06	1322.885	0
0	0.502	300	5.34E-06	1614.7671	0
0	0.502	300	1.17E-05	2117.4937	0
0	0.502	300	1.36E-07	1992.8235	0
0	0.502	300	6.04E-08	1993.6841	0
0	0.502	300	3.63E-07	1851.5388	0
0	0.502	300	4.92E-07	2004.0146	0
0	0.502	300	1.10E-06	2139.2825	0
0	0.502	300	7.20E-07	1403.0872	0
0	0.502	300	1.17E-06	1846.6233	0
0	0.502	300	5.71E-08	1575.8617	0
0	0.502	300	1.45E-05	945.48517	0
0	0.502	300	5.48E-07	2084.4268	0
0	0.502	300	1.03E-06	2019.2568	0
0	0.502	300	1.59E-06	1811.248	0
0	0.502	300	1.18E-06	1507.9329	0
0	0.502	300	1.73E-06	496.77454	0
0	0.502	300	4.65E-06	415.05273	0
0	0.502	300	5.42E-06	1069.2526	0
0	0.502	300	4.63E-07	1764.104	0
0	0.502	300	1.25E-06	1910.7637	0
0	0.502	300	1.23E-07	614.45923	0
0	0.502	300	2.74E-06	688.35059	0
0	0.502	350	4.81E-06	934.117	0
0	0.502	350	3.09E-07	588.42181	0
0	0.502	350	6.09E-07	929.29211	0
0	0.502	350	2.16E-07	1651.973	0
0	0.502	350	3.72E-07	710.06067	0
0	0.502	350	8.21E-08	719.63184	0
0	0.502	350	1.44E-06	787.89429	0
0	0.502	350	9.82E-08	1249.9603	0
0	0.502	350	5.18E-07	778.41016	0
0	0.502	350	2.48E-07	1294.3269	0
0	0.502	350	2.24E-07	1826.1151	0
0	0.502	350	2.39E-07	839.77728	0
0	0.502	350	2.14E-07	949.224	0
0	0.502	350	1.25E-06	909.67932	0
0	0.502	350	4.34E-07	1578.4965	0
0	0.502	350	1.06E-07	2133.6895	0
0	0.502	350	6.33E-07	1721.1995	0
0	0.502	350	1.56E-07	1842.244	0
0	0.502	350	6.21E-08	1217.9919	0
0	0.502	350	6.96E-08	1635.3795	0
0	0.502	350	1.08E-06	2134.0081	0
0	0.502	350	1.43E-06	1307.0605	0
0	0.502	350	1.23E-06	1139.889	0
0	0.502	350	5.19E-07	1137.9362	0
0	0.502	350	5.06E-07	1285.252	0
0	0.502	350	5.47E-08	2155.4058	0
0	0.502	350	6.86E-08	1541.8273	0
0	0.502	350	6.39E-07	1034.1863	0
0	0.502	350	1.30E-07	1482.3635	0
0	0.502	350	6.48E-06	931.36017	0
0	0.502	350	3.22E-06	664.96375	0
0	0.502	350	3.37E-07	873.11975	0
0	0.502	350	1.74E-07	1514.7307	0
0	0.502	350	1.56E-07	1273.0574	0
0	0.502	350	1.18E-07	535.16571	0
0	0.502	350	5.22E-08	904.84882	0
0	0.502	400	1.11E-06	571.2146	0
0	0.502	400	3.36E-08	205.85406	0
0	0.502	400	5.03E-08	1079.2926	0
0	0.502	400	1.19E-07	1178.106	0
0	0.502	400	7.50E-08	879.4989	0
0	0.502	400	4.01E-07	1073.1379	0
0	0.502	400	1.79E-07	542.82141	0
0	0.502	400	1.29E-07	1329.1298	0
0	0.502	400	1.41E-07	1019.7036	0
0	0.502	400	3.28E-07	1156.4315	0
0	0.502	400	3.20E-07	1953.3817	0
0	0.502	400	2.43E-07	1048.7161	0
0	0.502	400	5.77E-07	1248.1208	0
0	0.502	400	3.17E-07	793.56628	0
0	0.502	400	2.05E-07	1230.0847	0
0	0.502	400	2.12E-07	1668.4758	0
0	0.502	400	2.48E-07	1315.5182	0
0	0.502	400	2.54E-07	1285.9744	0
0	0.502	400	5.42E-07	1482.2157	0
0	0.502	400	4.72E-07	1294.0688	0
0	0.502	400	1.36E-07	2177.0574	0
0	0.502	400	5.73E-08	1357.7798	0
0	0.502	400	4.89E-08	1137.7836	0
0	0.502	400	7.64E-08	1700.5557	0
0	0.502	400	5.86E-07	1287.8097	0
0	0.502	400	1.90E-07	2187.842	0
0	0.502	400	5.48E-07	1291.1558	0
0	0.502	400	4.50E-08	1298.4072	0
0	0.502	400	1.50E-07	1245.7007	0
0	0.502	400	4.65E-08	145.65675	0
0	0.502	400	2.04E-07	15.709641	0
0	0.502	400	3.18E-07	1251.5441	0
0	0.502	400	3.40E-07	1068.6838	0
0	0.502	400	4.52E-08	1610.262	0
0	0.502	400	5.42E-07	463.32806	0
0	0.502	400	2.46E-07	793.50549	0
0	0.502	450	2.20E-07	33.501892	0
0	0.502	450	1.06E-07	14.589783	0
0	0.502	450	1.24E-07	638.19928	0
0	0.502	450	1.84E-07	937.58624	0
0	0.502	450	2.70E-07	710.41663	0
0	0.502	450	8.94E-08	944.83765	0
0	0.502	450	3.46E-07	84.067322	0
0	0.502	450	2.72E-07	1018.5911	0
0	0.502	450	3.18E-08	541.36377	0
0	0.502	450	4.74E-08	919.35577	0
0	0.502	450	4.18E-08	1575.0564	0
0	0.502	450	3.58E-08	629.16052	0
0	0.502	450	3.05E-08	746.73407	0
0	0.502	450	1.24E-07	419.69403	0
0	0.502	450	3.79E-08	822.01721	0
0	0.502	450	6.54E-08	1106.9635	0
0	0.502	450	3.90E-08	1484.082	0
0	0.502	450	3.30E-08	1024.0385	0
0	0.502	450	3.58E-08	1242.1702	0
0	0.502	450	2.87E-08	1371.8402	0
0	0.502	450	2.79E-08	1631.8331	0
0	0.502	450	5.55E-08	1084.7112	0
0	0.502	450	3.57E-08	986.33533	0
0	0.502	450	2.69E-08	1171.7971	0
0	0.502	450	1.26E-07	1015.5007	0
0	0.502	450	8.73E-08	1778.8185	0
0	0.502	450	2.79E-08	1380.6278	0
0	0.502	450	4.72E-08	1041.0663	0
0	0.502	450	3.89E-08	862.32062	0
0	0.502	450	3.85E-08	381.15228	0
0	0.502	450	2.65E-07	50.452026	0
0	0.502	450	3.48E-07	726.43915	0
0	0.502	450	6.92E-08	674.11304	0
0	0.502	450	1.38E-07	1098.9492	0
0	0.502	450	4.97E-08	41.365051	0
0	0.502	450	4.51E-08	183.44312	0
0	0.997	150	0.008447229	1475.3721	0
0	0.997	150	0.00039588	810.65747	0
0	0.997	150	0.004386069	908.48157	0
0	0.997	150	0.002991798	958.23181	0
0	0.997	150	0.000173739	627.38049	0
0	0.997	150	9.50E-05	483.18359	0
0	0.997	150	0.018911179	1386.6428	0
0	0.997	150	1.94E-05	1310.5999	0
0	0.997	150	0.002048229	658.76807	0
0	0.997	150	0.000101526	682.32544	0
0	0.997	150	8.94E-06	680.02942	0
0	0.997	150	5.22E-06	492.32788	0
0	0.997	150	0.10278644	1219.7251	0
0	0.997	150	0.000451844	487.9032	0
0	0.997	150	0.074731871	373.29919	0
0	0.997	150	0.000471759	540.21082	0
0	0.997	150	0.003227648	618.59167	0
0	0.997	150	0.097974524	106.521	0
0	0.997	150	0.49844092	1169.6797	0
0	0.997	150	0.18772684	560.46021	0
0	0.997	150	2.4064207	669.42773	0
0	0.997	150	3.376148	431.255	0
0	0.997	150	1.4735307	594.30688	0
0	0.997	150	14.572669	583.21008	0
0	0.997	150	20.150482	721.35742	0
0	0.997	150	29.183638	762.70789	0
0	0.997	150	5.16922	681.38428	0
0	0.997	150	37.639675	528.64197	0
0	0.997	150	58.684643	247.01611	0
0	0.997	150	11.992687	651.14258	0
0	0.997	150	12.592426	1501.9453	0
0	0.997	150	5.049963	524.54565	0
0	0.997	150	0.43409708	417.62927	0
0	0.997	150	0.32728988	541.63074	0
0	0.997	150	0.00276168	689.42065	0
0	0.997	150	0.001737911	506.01587	0
0	0.997	200	40.42952	1538.4227	0
0	0.997	200	28.257593	873.02856	0
0	0.997	200	11.295301	678.3252	0
0	0.997	200	3.0180805	1254.0894	0
0	0.997	200	2.0291617	783.12036	0
0	0.997	200	1.1032118	485.52759	0
0	0.997	200	4.0282187	1150.2031	0
0	0.997	200	0.054307655	485.60901	0
0	0.997	200	0.1178823	933.57861	0
0	0.997	200	0.00066635	615.71106	0
0	0.997	200	0.000159336	1188.7021	0
0	0.997	200	1.45E-05	708.83191	0
0	0.997	200	0.005110467	896.03918	0
0	0.997	200	0.000412642	577.73108	0
0	0.997	200	0.002315341	690.02551	0
0	0.997	200	9.29E-05	1005.6821	0
0	0.997	200	0.000137824	651.26794	0
0	0.997	200	7.40E-05	686.62463	0
0	0.997	200	0.005617076	922.59558	0
0	0.997	200	0.000256288	743.47864	0
0	0.997	200	2.46E-05	1050.7266	0
0	0.997	200	0.000158881	509.99463	0
0	0.997	200	0.000430666	950.41895	0
0	0.997	200	3.73E-06	897.26294	0
0	0.997	200	0.00045741	608.37744	0
0	0.997	200	3.03E-06	985.62555	0
0	0.997	200	4.37E-05	820.10413	0
0	0.997	200	9.67E-06	818.57141	0
0	0.997	200	0.000195662	584.34619	0
0	0.997	200	0.000644804	834.57629	0
0	0.997	200	0.001556727	826.79773	0
0	0.997	200	0.000134853	935.84253	0
0	0.997	200	3.18E-05	703.78479	0
0	0.997	200	0.000143206	714.53418	0
0	0.997	200	0.000854974	614.19983	0
0	0.997	200	0.000128366	167.77722	0
0	0.997	250	0.000834291	1134.4304	0
0	0.997	250	0.000362154	301.69287	0
0	0.997	250	3.60E-06	106.2135	0
0	0.997	250	1.59E-05	407.77258	0
0	0.997	250	1.94E-07	589.20654	0
0	0.997	250	2.23E-07	575.71936	0
0	0.997	250	3.13E-05	52.53833	0
0	0.997	250	4.45E-05	367.38794	0
0	0.997	250	1.52E-06	329.31836	0
0	0.997	250	4.32E-06	425.94031	0
0	0.997	250	1.70E-06	1369.7526	0
0	0.997	250	2.58E-05	469.43237	0
0	0.997	250	2.01E-05	426.97485	0
0	0.997	250	1.97E-05	582.97412	0
0	0.997	250	3.91E-05	454.88721	0
0	0.997	250	1.52E-05	1697.8406	0
0	0.997	250	2.30E-06	505.99677	0
0	0.997	250	1.89E-07	284.71582	0
0	0.997	250	1.74E-08	9.4304199	0
0	0.997	250	2.58E-06	408.17438	0
0	0.997	250	3.79E-07	1459.0789	0
0	0.997	250	9.86E-05	445.32947	0
0	0.997	250	6.61E-06	353.79749	0
0	0.997	250	1.61E-06	168.9939	0
0	0.997	250	1.48E-05	598.6084	0
0	0.997	250	5.86E-06	1465.0743	0
0	0.997	250	2.18E-07	646.26263	0
0	0.997	250	1.14E-05	762.15729	0
0	0.997	250	2.93E-07	237.49609	0
0	0.997	250	2.83E-05	492.02344	0
0	0.997	250	2.84E-05	733.83862	0
0	0.997	250	4.01E-05	963.92871	0
0	0.997	250	3.69E-06	109.047	0
0	0.997	250	9.85E-07	229.71423	0
0	0.997	250	3.31E-05	291.06689	0
0	0.997	250	2.14E-06	368.15686	0
0	0.997	300	6.26E-06	642.9314	0
0	0.997	300	1.95E-05	452.67163	0
0	0.997	300	4.22E-06	1148.6528	0
0	0.997	300	8.68E-07	1951.481	0
0	0.997	300	3.74E-07	685.44452	0
0	0.997	300	1.74E-07	867.62915	0
0	0.997	300	4.12E-07	685.56799	0
0	0.997	300	3.53E-05	1708.3457	0
0	0.997	300	2.78E-06	743.3396	0
0	0.997	300	1.10E-07	1834.0176	0
0	0.997	300	2.47E-07	1818.5826	0
0	0.997	300	7.79E-07	837.49988	0
0	0.997	300	9.12E-08	1291.2776	0
0	0.997	300	4.33E-06	1145.4426	0
0	0.997	300	6.94E-06	1578.4332	0
0	0.997	300	1.36E-05	2101.2463	0
0	0.997	300	1.16E-06	1974.4354	0
0	0.997	300	5.30E-07	1954.6781	0
0	0.997	300	6.30E-08	1713.6711	0
0	0.997	300	1.43E-06	1982.6802	0
0	0.997	300	9.91E-07	2141.2957	0
0	0.997	300	1.22E-06	1459.261	0
0	0.997	300	3.81E-07	1802.2263	0
0	0.997	300	7.65E-08	1473.5212	0
0	0.997	300	2.00E-05	665.01117	0
0	0.997	300	1.66E-06	2057.832	0
0	0.997	300	1.65E-06	2000.8643	0
0	0.997	300	2.89E-06	1788.6891	0
0	0.997	300	4.33E-07	1321.322	0
0	0.997	300	3.91E-07	460.91797	0
0	0.997	300	9.07E-07	26.307983	0
0	0.997	300	3.78E-06	642.18646	0
0	0.997	300	3.33E-07	1664.533	0
0	0.997	300	1.63E-06	1906.1128	0
0	0.997	300	4.27E-07	761.07275	0
0	0.997	300	2.26E-06	753.06708	0
0	0.997	350	7.12E-06	863.76331	0
0	0.997	350	7.56E-08	669.89185	0
0	0.997	350	5.48E-07	899.64429	0
0	0.997	350	1.66E-07	1510.7039	0
0	0.997	350	2.00E-07	714.19678	0
0	0.997	350	1.25E-07	740.55103	0
0	0.997	350	8.21E-07	759.27423	0
0	0.997	350	1.53E-07	1126.4302	0
0	0.997	350	3.16E-07	513.82349	0
0	0.997	350	1.66E-07	1302.3953	0
0	0.997	350	3.34E-07	1925.3151	0
0	0.997	350	1.47E-07	870.14087	0
0	0.997	350	7.44E-08	803.83923	0
0	0.997	350	1.92E-06	680.54028	0
0	0.997	350	1.62E-07	1511.3871	0
0	0.997	350	6.99E-08	2110.9407	0
0	0.997	350	4.05E-07	1608.8087	0
0	0.997	350	8.16E-08	1607.1201	0
0	0.997	350	1.93E-07	955.40521	0
0	0.997	350	8.55E-08	1562.723	0
0	0.997	350	1.21E-06	2108.8228	0
0	0.997	350	1.13E-06	1245.5505	0
0	0.997	350	9.03E-07	1085.9329	0
0	0.997	350	5.36E-07	1010.636	0
0	0.997	350	9.44E-07	774.94897	0
0	0.997	350	5.67E-08	1866.5911	0
0	0.997	350	1.83E-07	1529.6069	0
0	0.997	350	6.64E-07	916.2666	0
0	0.997	350	5.95E-07	1233.8456	0
0	0.997	350	2.65E-06	953.40112	0
0	0.997	350	1.71E-06	39.17041	0
0	0.997	350	1.17E-07	513.71765	0
0	0.997	350	1.32E-07	1232.3164	0
0	0.997	350	2.07E-07	1214.75	0
0	0.997	350	6.31E-07	619.17395	0
0	0.997	350	6.32E-08	894.62518	0
0	0.997	400	1.56E-06	493.88263	0
0	0.997	400	3.87E-08	304.66284	0
0	0.997	400	5.75E-08	1009.8912	0
0	0.997	400	1.77E-07	1045.5186	0
0	0.997	400	2.24E-07	870.80811	0
0	0.997	400	4.21E-07	1113.2583	0
0	0.997	400	5.40E-07	510.63397	0
0	0.997	400	1.39E-07	1172.9331	0
0	0.997	400	1.70E-07	664.15442	0
0	0.997	400	3.31E-07	1072.1223	0
0	0.997	400	2.43E-07	2023.5524	0
0	0.997	400	2.88E-07	1025.0331	0
0	0.997	400	5.97E-07	866.07587	0
0	0.997	400	4.71E-07	433.45142	0
0	0.997	400	2.37E-07	1100.2314	0
0	0.997	400	2.17E-07	1600.1083	0
0	0.997	400	2.37E-07	1198.6967	0
0	0.997	400	2.84E-07	1047.1743	0
0	0.997	400	2.71E-07	1021.0754	0
0	0.997	400	4.02E-07	1234.4353	0
0	0.997	400	1.31E-07	2065.4553	0
0	0.997	400	5.47E-08	1173.8188	0
0	0.997	400	7.98E-08	1039.0378	0
0	0.997	400	5.93E-08	1350.5079	0
0	0.997	400	4.69E-07	744.98315	0
0	0.997	400	1.83E-07	1881.8865	0
0	0.997	400	6.27E-07	1171.0459	0
0	0.997	400	4.96E-08	1062.0862	0
0	0.997	400	5.23E-08	973.32446	0
0	0.997	400	6.68E-08	136.20457	0
0	0.997	400	2.11E-07	24.057236	0
0	0.997	400	7.97E-08	701.19043	0
0	0.997	400	4.03E-07	814.17761	0
0	0.997	400	4.34E-08	1469.7587	0
0	0.997	400	3.12E-07	437.28351	0
0	0.997	400	3.35E-07	768.8819	0
0	0.997	450	1.68E-07	34.295227	0
0	0.997	450	1.63E-07	10.300171	0
0	0.997	450	8.49E-08	576.39178	0
0	0.997	450	1.62E-07	757.06036	0
0	0.997	450	1.92E-07	680.35632	0
0	0.997	450	6.42E-08	997.26318	0
0	0.997	450	3.33E-07	78.234802	0
0	0.997	450	2.59E-07	842.9408	0
0	0.997	450	4.92E-08	258.07361	0
0	0.997	450	6.25E-08	831.36987	0
0	0.997	450	4.17E-08	1591.871	0
0	0.997	450	4.25E-08	605.95508	0
0	0.997	450	4.21E-08	269.23291	0
0	0.997	450	5.73E-08	47.442627	0
0	0.997	450	9.19E-08	761.88995	0
0	0.997	450	8.83E-08	1061.4744	0
0	0.997	450	2.87E-08	1224.0627	0
0	0.997	450	4.42E-08	663.20447	0
0	0.997	450	3.61E-08	568.7309	0
0	0.997	450	3.59E-08	1182.8291	0
0	0.997	450	2.71E-08	1421.9242	0
0	0.997	450	2.57E-08	949.83899	0
0	0.997	450	3.20E-08	674.89575	0
0	0.997	450	3.61E-08	754.25861	0
0	0.997	450	1.27E-07	413.95618	0
0	0.997	450	1.01E-07	1295.2695	0
0	0.997	450	3.24E-08	1171.2511	0
0	0.997	450	4.04E-08	607.53375	0
0	0.997	450	3.55E-08	522.3587	0
0	0.997	450	2.54E-08	225.78058	0
0	0.997	450	8.38E-08	78.125183	0
0	0.997	450	4.10E-07	218.97296	0
0	0.997	450	4.63E-08	311.86847	0
0	0.997	450	1.89E-07	899.55591	0
0	0.997	450	7.87E-08	43.516602	0
0	0.997	450	5.15E-08	164.08533	0
0	1.502	150	0.012033981	1479.0337	0
0	1.502	150	2.15E-05	817.11938	0
0	1.502	150	0.001136487	913.33545	0
0	1.502	150	0.002127255	999.91248	0
0	1.502	150	0.000200042	671.16711	0
0	1.502	150	0.000181062	536.74792	0
0	1.502	150	0.009069264	1387.573	0
0	1.502	150	2.06E-05	1307.9146	0
0	1.502	150	0.001232475	671.66211	0
0	1.502	150	0.000210207	670.5824	0
0	1.502	150	5.01E-05	734.62695	0
0	1.502	150	2.69E-05	521.27258	0
0	1.502	150	0.091135032	1226.6642	0
0	1.502	150	0.000562772	485.51917	0
0	1.502	150	0.074066505	363.8855	0
0	1.502	150	0.000144137	538.81702	0
0	1.502	150	0.00235116	635.60168	0
0	1.502	150	0.08584737	177.67639	0
0	1.502	150	0.47072864	1173.5927	0
0	1.502	150	0.28230727	564.2981	0
0	1.502	150	2.344738	704.29919	0
0	1.502	150	3.4597332	415.01294	0
0	1.502	150	1.4126424	640.4364	0
0	1.502	150	15.787689	583.85791	0
0	1.502	150	18.597792	680.20972	0
0	1.502	150	28.415014	744.54553	0
0	1.502	150	4.4753609	660.00403	0
0	1.502	150	34.615589	515.72278	0
0	1.502	150	55.097805	215.88379	0
0	1.502	150	11.78608	696.70142	0
0	1.502	150	11.282516	1508.1549	0
0	1.502	150	5.177896	526.43677	0
0	1.502	150	0.41679236	408.28857	0
0	1.502	150	0.33274379	507.21375	0
0	1.502	150	0.002816365	761.35706	0
0	1.502	150	0.004957344	559.72314	0
0	1.502	200	41.258286	1540.1932	0
0	1.502	200	28.44908	896.51221	0
0	1.502	200	11.333601	691.41345	0
0	1.502	200	3.9391735	1314.0688	0
0	1.502	200	2.1612339	824.73303	0
0	1.502	200	1.191085	543.47449	0
0	1.502	200	3.8640499	1149.3844	0
0	1.502	200	0.04100747	488.29993	0
0	1.502	200	0.1167548	906.17664	0
0	1.502	200	0.000539151	615.74182	0
0	1.502	200	9.89E-05	1254.1729	0
0	1.502	200	8.70E-06	756.22815	0
0	1.502	200	0.004628743	896.80017	0
0	1.502	200	0.000156426	532.3927	0
0	1.502	200	0.001906227	674.53345	0
0	1.502	200	9.97E-05	1022.8582	0
0	1.502	200	0.000131401	669.84619	0
0	1.502	200	0.000101772	842.17615	0
0	1.502	200	0.00607094	934.02612	0
0	1.502	200	0.000199316	753.82471	0
0	1.502	200	1.97E-05	1098.0876	0
0	1.502	200	0.000123706	485.60876	0
0	1.502	200	0.000334311	955.31995	0
0	1.502	200	5.91E-06	956.47852	0
0	1.502	200	0.000415038	610.03259	0
0	1.502	200	9.48E-07	988.66187	0
0	1.502	200	4.80E-05	824.47131	0
0	1.502	200	4.49E-07	777.63721	0
0	1.502	200	0.000157913	538.19897	0
0	1.502	200	0.000660406	823.94275	0
0	1.502	200	0.001490987	836.65405	0
0	1.502	200	0.000137869	967.3396	0
0	1.502	200	1.80E-05	850.56714	0
0	1.502	200	0.000150458	768.87378	0
0	1.502	200	0.000800102	607.34924	0
0	1.502	200	0.000179152	198.63794	0
0	1.502	250	0.0008037	1140.4701	0
0	1.502	250	0.000430032	339.62976	0
0	1.502	250	1.21E-06	113.43042	0
0	1.502	250	1.24E-05	415.08624	0
0	1.502	250	5.70E-07	621.98645	0
0	1.502	250	2.15E-07	657.36023	0
0	1.502	250	6.03E-05	54.693481	0
0	1.502	250	4.12E-05	258.72345	0
0	1.502	250	9.72E-07	308.06177	0
0	1.502	250	1.88E-06	437.33423	0
0	1.502	250	3.98E-06	1452.6033	0
0	1.502	250	3.18E-05	509.48303	0
0	1.502	250	1.27E-05	381.8866	0
0	1.502	250	2.44E-05	516.60394	0
0	1.502	250	3.00E-05	394.80774	0
0	1.502	250	1.58E-05	1725.3772	0
0	1.502	250	2.64E-06	515.28656	0
0	1.502	250	1.75E-07	222.20117	0
0	1.502	250	1.15E-06	72.150879	0
0	1.502	250	2.22E-06	421.04028	0
0	1.502	250	1.04E-06	1533.7705	0
0	1.502	250	6.47E-05	376.20459	0
0	1.502	250	2.44E-06	363.43646	0
0	1.502	250	7.05E-07	65.484375	0
0	1.502	250	1.56E-05	577.51331	0
0	1.502	250	6.81E-06	1512.3713	0
0	1.502	250	9.35E-07	661.54425	0
0	1.502	250	8.43E-06	715.99249	0
0	1.502	250	6.80E-07	145.98846	0
0	1.502	250	2.64E-05	492.70288	0
0	1.502	250	1.99E-05	772.67224	0
0	1.502	250	3.92E-05	992.61377	0
0	1.502	250	3.01E-06	64.391479	0
0	1.502	250	5.21E-07	137.94232	0
0	1.502	250	1.68E-05	236.01416	0
0	1.502	250	7.92E-08	451.33301	0
0	1.502	300	5.69E-06	660.42065	0
0	1.502	300	1.65E-05	413.25098	0
0	1.502	300	3.32E-06	1156.4614	0
0	1.502	300	4.52E-07	1927.1128	0
0	1.502	300	3.61E-07	672.89734	0
0	1.502	300	5.10E-07	848.9801	0
0	1.502	300	7.31E-07	643.49316	0
0	1.502	300	3.14E-05	1657.7195	0
0	1.502	300	1.25E-06	708.36938	0
0	1.502	300	8.59E-08	1862.0781	0
0	1.502	300	1.33E-07	1804.231	0
0	1.502	300	5.77E-07	826.98816	0
0	1.502	300	8.76E-08	1207.8486	0
0	1.502	300	2.25E-06	947.69165	0
0	1.502	300	8.71E-06	1564.3042	0
0	1.502	300	1.52E-05	2092.9355	0
0	1.502	300	1.20E-06	1971.0422	0
0	1.502	300	5.20E-07	1934.3727	0
0	1.502	300	5.76E-08	1654.609	0
0	1.502	300	1.47E-06	1980.0098	0
0	1.502	300	1.47E-06	2135.7944	0
0	1.502	300	1.19E-06	1462.5391	0
0	1.502	300	2.00E-07	1750.1245	0
0	1.502	300	6.22E-08	1380.1874	0
0	1.502	300	2.14E-05	770.87848	0
0	1.502	300	2.80E-06	2044.356	0
0	1.502	300	2.52E-06	2018.5786	0
0	1.502	300	2.61E-06	1663.5496	0
0	1.502	300	6.25E-07	1206.6162	0
0	1.502	300	2.47E-07	370.90991	0
0	1.502	300	1.06E-06	164.87616	0
0	1.502	300	3.88E-06	668.45148	0
0	1.502	300	5.36E-08	1583.9766	0
0	1.502	300	1.87E-06	1861.6138	0
0	1.502	300	6.14E-07	690.18744	0
0	1.502	300	1.80E-06	775.70074	0
0	1.502	350	7.21E-06	869.69543	0
0	1.502	350	1.01E-07	587.44037	0
0	1.502	350	5.32E-07	887.35999	0
0	1.502	350	1.46E-07	1404.7024	0
0	1.502	350	1.99E-07	706.90131	0
0	1.502	350	1.20E-07	754.6507	0
0	1.502	350	6.00E-07	750.63879	0
0	1.502	350	1.17E-07	1079.1694	0
0	1.502	350	2.57E-07	471.82498	0
0	1.502	350	1.18E-07	1308.9021	0
0	1.502	350	3.96E-07	1977.6826	0
0	1.502	350	1.60E-07	879.52081	0
0	1.502	350	9.76E-08	717.30066	0
0	1.502	350	2.13E-06	517.43811	0
0	1.502	350	9.19E-08	1492.356	0
0	1.502	350	6.86E-08	2098.9338	0
0	1.502	350	3.63E-07	1559.2518	0
0	1.502	350	8.17E-08	1460.1722	0
0	1.502	350	1.92E-07	907.32971	0
0	1.502	350	1.01E-07	1630.9027	0
0	1.502	350	1.22E-06	2118.4731	0
0	1.502	350	1.19E-06	1215.6941	0
0	1.502	350	8.06E-07	1055.818	0
0	1.502	350	4.11E-07	953.73743	0
0	1.502	350	1.52E-06	824.39221	0
0	1.502	350	5.50E-08	1823.3452	0
0	1.502	350	2.59E-07	1609.5001	0
0	1.502	350	7.40E-07	763.69525	0
0	1.502	350	5.37E-07	1092.7502	0
0	1.502	350	2.50E-06	781.19598	0
0	1.502	350	1.93E-06	13.905823	0
0	1.502	350	1.59E-07	547.10406	0
0	1.502	350	1.34E-07	1181.5537	0
0	1.502	350	2.20E-07	1087.0364	0
0	1.502	350	8.35E-07	601.81879	0
0	1.502	350	5.52E-08	913.08514	0
0	1.502	400	1.76E-06	498.6955	0
0	1.502	400	5.00E-08	245.50183	0
0	1.502	400	7.50E-08	970.23981	0
0	1.502	400	2.01E-07	953.77551	0
0	1.502	400	2.77E-07	847.26062	0
0	1.502	400	5.17E-07	1125.6986	0
0	1.502	400	6.67E-07	525.74243	0
0	1.502	400	1.02E-07	1116.8486	0
0	1.502	400	2.64E-07	500.19006	0
0	1.502	400	3.41E-07	1020.4578	0
0	1.502	400	2.15E-07	2065.9316	0
0	1.502	400	2.39E-07	1018.1086	0
0	1.502	400	4.18E-07	725.49402	0
0	1.502	400	3.09E-07	399.26093	0
0	1.502	400	2.12E-07	1056.3556	0
0	1.502	400	1.94E-07	1532.2799	0
0	1.502	400	2.36E-07	1145.3995	0
0	1.502	400	3.05E-07	926.51862	0
0	1.502	400	2.68E-07	967.24829	0
0	1.502	400	3.42E-07	1270.6626	0
0	1.502	400	1.03E-07	2063.7515	0
0	1.502	400	4.55E-08	1102.9426	0
0	1.502	400	6.67E-08	1015.1382	0
0	1.502	400	7.21E-08	1264.5438	0
0	1.502	400	3.35E-07	746.98352	0
0	1.502	400	2.61E-07	1776.8772	0
0	1.502	400	5.48E-07	1176.1758	0
0	1.502	400	5.59E-08	812.79681	0
0	1.502	400	7.66E-08	827.11084	0
0	1.502	400	6.14E-08	104.49907	0
0	1.502	400	2.30E-07	35.257858	0
0	1.502	400	1.19E-07	743.52118	0
0	1.502	400	4.92E-07	792.06226	0
0	1.502	400	4.58E-08	1270.4308	0
0	1.502	400	3.06E-07	327.15186	0
0	1.502	400	4.20E-07	781.49646	0
0	1.502	450	1.99E-07	32.75177	0
0	1.502	450	1.94E-07	60.489014	0
0	1.502	450	6.37E-08	530.58057	0
0	1.502	450	1.59E-07	652.59937	0
0	1.502	450	1.51E-07	645.98743	0
0	1.502	450	5.39E-08	1012.8098	0
0	1.502	450	3.03E-07	45.10791	0
0	1.502	450	2.62E-07	778.44501	0
0	1.502	450	3.99E-08	136.29803	0
0	1.502	450	6.85E-08	752.15491	0
0	1.502	450	4.36E-08	1606.8395	0
0	1.502	450	4.72E-08	586.20813	0
0	1.502	450	4.86E-08	145.74249	0
0	1.502	450	4.30E-08	52.099548	0
0	1.502	450	1.45E-07	699.33154	0
0	1.502	450	8.79E-08	996.03534	0
0	1.502	450	2.91E-08	1136.3496	0
0	1.502	450	4.62E-08	562.3855	0
0	1.502	450	4.53E-08	495.52313	0
0	1.502	450	4.10E-08	1124.2018	0
0	1.502	450	2.77E-08	1414.7678	0
0	1.502	450	3.37E-08	870.53143	0
0	1.502	450	2.79E-08	641.86993	0
0	1.502	450	3.70E-08	684.11182	0
0	1.502	450	1.59E-07	376.13049	0
0	1.502	450	7.47E-08	1145.1694	0
0	1.502	450	5.17E-08	1052.1987	0
0	1.502	450	3.18E-08	328.80908	0
0	1.502	450	2.55E-08	342.21851	0
0	1.502	450	2.40E-08	73.316467	0
0	1.502	450	1.26E-07	118.67603	0
0	1.502	450	3.84E-07	253.46088	0
0	1.502	450	3.58E-08	320.60132	0
0	1.502	450	1.93E-07	699.36768	0
0	1.502	450	1.03E-07	1.2371216	0
0	1.502	450	3.11E-08	171.87225	0
0	2	150	0.017524417	1479.5443	0
0	2	150	0.000772744	810.68542	0
0	2	150	1.37E-06	906.88086	0
0	2	150	0.001380747	1049.3435	0
0	2	150	0.00025471	709.78284	0
0	2	150	0.000267475	587.36243	0
0	2	150	0.002248423	1384.6985	0
0	2	150	0.000240851	1308.738	0
0	2	150	0.000570017	694.797	0
0	2	150	0.000383055	683.51978	0
0	2	150	0.000292717	786.05823	0
0	2	150	8.52E-05	551.86658	0
0	2	150	0.081114225	1223.8896	0
0	2	150	0.000761321	500.06543	0
0	2	150	0.078706145	372.25098	0
0	2	150	7.42E-05	572.04175	0
0	2	150	0.001698439	664.11584	0
0	2	150	0.0748666	261.07678	0
0	2	150	0.35489404	1171.4229	0
0	2	150	0.40920368	567.90356	0
0	2	150	2.1901891	750.27014	0
0	2	150	3.7200918	416.81226	0
0	2	150	1.3697976	685.93787	0
0	2	150	17.196297	589.47363	0
0	2	150	16.921423	662.99426	0
0	2	150	28.026604	740.43774	0
0	2	150	3.9285214	654.39331	0
0	2	150	33.319843	534.97974	0
0	2	150	52.476585	222.68628	0
0	2	150	11.860089	765.09338	0
0	2	150	10.249964	1503.0801	0
0	2	150	5.2761889	540.13623	0
0	2	150	0.41019937	393.05603	0
0	2	150	0.35012498	482.75684	0
0	2	150	0.004358019	831.9491	0
0	2	150	0.009778405	605.31714	0
0	2	200	42.594379	1536.6586	0
0	2	200	28.833368	925.27295	0
0	2	200	11.54386	711.2699	0
0	2	200	4.8794889	1372.6863	0
0	2	200	2.3001535	867.36365	0
0	2	200	1.2749753	598.47729	0
0	2	200	3.7273448	1148.684	0
0	2	200	0.028474256	504.7793	0
0	2	200	0.11201005	879.09448	0
0	2	200	0.00041596	626.56372	0
0	2	200	6.68E-05	1313.6152	0
0	2	200	6.99E-06	804.37244	0
0	2	200	0.004258978	898.6814	0
0	2	200	1.65E-05	497.00208	0
0	2	200	0.001517157	689.0874	0
0	2	200	0.000102399	1066.5044	0
0	2	200	0.000130246	700.42542	0
0	2	200	0.000128234	976.58167	0
0	2	200	0.006943648	928.61389	0
0	2	200	0.000146665	770.68542	0
0	2	200	1.42E-05	1155.0345	0
0	2	200	8.30E-05	469.83032	0
0	2	200	0.000237681	966.08826	0
0	2	200	1.32E-05	1015.9545	0
0	2	200	0.000409969	609.83667	0
0	2	200	3.84E-07	1003.5347	0
0	2	200	4.53E-05	837.2821	0
0	2	200	2.77E-06	759.8811	0
0	2	200	0.000115293	490.45215	0
0	2	200	0.000654512	821.76965	0
0	2	200	0.001400011	836.40076	0
0	2	200	0.000144962	999.14075	0
0	2	200	5.55E-06	992.26843	0
0	2	200	0.000154586	847.30054	0
0	2	200	0.000748913	596.72583	0
0	2	200	0.000237713	225.70142	0
0	2	250	0.000804936	1138.6194	0
0	2	250	0.000483943	374.84155	0
0	2	250	4.20E-08	120.37305	0
0	2	250	9.53E-06	436.18872	0
0	2	250	2.91E-06	652.41992	0
0	2	250	1.81E-07	740.06433	0
0	2	250	7.91E-05	49.976807	0
0	2	250	3.51E-05	166.33264	0
0	2	250	5.66E-07	298.79565	0
0	2	250	7.78E-07	452.75256	0
0	2	250	6.19E-06	1517.9756	0
0	2	250	3.29E-05	554.27502	0
0	2	250	1.27E-05	352.17419	0
0	2	250	2.72E-05	492.79932	0
0	2	250	1.77E-05	400.98901	0
0	2	250	1.32E-05	1753.0818	0
0	2	250	2.76E-06	536.68842	0
0	2	250	1.66E-07	216.65778	0
0	2	250	3.36E-06	82.195618	0
0	2	250	1.09E-06	431.35974	0
0	2	250	1.65E-06	1606.0728	0
0	2	250	3.29E-05	357.85938	0
0	2	250	3.93E-07	378.66827	0
0	2	250	1.38E-07	2.4587402	0
0	2	250	1.71E-05	550.64905	0
0	2	250	5.89E-06	1549.3896	0
0	2	250	1.56E-06	679.90973	0
0	2	250	5.68E-06	694.60736	0
0	2	250	1.12E-06	70.561768	0
0	2	250	2.34E-05	492.72852	0
0	2	250	1.07E-05	805.66895	0
0	2	250	3.19E-05	1002.005	0
0	2	250	2.11E-06	108.02722	0
0	2	250	1.30E-07	60.105774	0
0	2	250	7.77E-06	178.95728	0
0	2	250	1.80E-07	520.3374	0
0	2	300	6.97E-06	671.08746	0
0	2	300	1.53E-05	379.72498	0
0	2	300	2.75E-06	1138.6426	0
0	2	300	2.01E-07	1904.8325	0
0	2	300	2.86E-07	660.09503	0
0	2	300	7.80E-07	842.81433	0
0	2	300	7.38E-07	618.2326	0
0	2	300	2.50E-05	1605.3176	0
0	2	300	1.05E-06	684.59735	0
0	2	300	8.17E-08	1866.877	0
0	2	300	7.19E-08	1801.9087	0
0	2	300	2.34E-07	820.15167	0
0	2	300	1.07E-07	1141.1119	0
0	2	300	7.59E-07	816.7229	0
0	2	300	8.86E-06	1566.022	0
0	2	300	1.40E-05	2078.7803	0
0	2	300	1.04E-06	1966.605	0
0	2	300	4.92E-07	1925.1218	0
0	2	300	1.02E-07	1579.3789	0
0	2	300	2.19E-06	1993.1044	0
0	2	300	1.43E-06	2138.9272	0
0	2	300	6.00E-07	1454.9944	0
0	2	300	5.26E-08	1690.9661	0
0	2	300	5.37E-07	1290.0962	0
0	2	300	1.81E-05	870.69781	0
0	2	300	3.06E-06	2055.1726	0
0	2	300	1.98E-06	2015.4927	0
0	2	300	1.44E-06	1502.8558	0
0	2	300	3.96E-07	1092.0641	0
0	2	300	8.51E-07	332.36536	0
0	2	300	8.95E-07	238.43701	0
0	2	300	3.11E-06	751.0614	0
0	2	300	4.23E-08	1535.092	0
0	2	300	2.18E-06	1827.0067	0
0	2	300	5.41E-07	636.91125	0
0	2	300	1.64E-06	782.63586	0
0	2	350	5.71E-06	866.66907	0
0	2	350	7.74E-08	511.59888	0
0	2	350	4.16E-07	857.13513	0
0	2	350	1.41E-07	1306.1477	0
0	2	350	2.17E-07	718.19318	0
0	2	350	1.17E-07	762.74609	0
0	2	350	7.56E-07	743.99902	0
0	2	350	9.13E-08	1040.0258	0
0	2	350	2.16E-07	566.05945	0
0	2	350	1.19E-07	1296.267	0
0	2	350	4.24E-07	2011.3873	0
0	2	350	2.24E-07	889.74762	0
0	2	350	1.34E-07	655.87598	0
0	2	350	1.94E-06	511.4415	0
0	2	350	9.02E-08	1487.2559	0
0	2	350	7.39E-08	2086.2036	0
0	2	350	3.17E-07	1532.4736	0
0	2	350	8.19E-08	1358.8981	0
0	2	350	2.27E-07	862.04218	0
0	2	350	1.51E-07	1674.3503	0
0	2	350	1.24E-06	2140.0066	0
0	2	350	1.33E-06	1184.5723	0
0	2	350	7.88E-07	1028.8977	0
0	2	350	2.93E-07	896.22681	0
0	2	350	1.51E-06	861.21503	0
0	2	350	7.55E-08	1772.033	0
0	2	350	2.50E-07	1640.4033	0
0	2	350	6.43E-07	658.67413	0
0	2	350	5.58E-07	964.49988	0
0	2	350	2.72E-06	623.06348	0
0	2	350	1.28E-06	1.9509277	0
0	2	350	1.63E-07	614.13831	0
0	2	350	1.43E-07	1173.1342	0
0	2	350	1.96E-07	1000.8407	0
0	2	350	1.03E-06	592.01117	0
0	2	350	6.64E-08	905.30432	0
0	2	400	1.63E-06	493.97906	0
0	2	400	3.45E-08	185.01495	0
0	2	400	1.00E-07	926.43787	0
0	2	400	2.37E-07	876.17926	0
0	2	400	3.07E-07	834.70276	0
0	2	400	5.54E-07	1133.6646	0
0	2	400	5.27E-07	523.76703	0
0	2	400	1.13E-07	1071.3167	0
0	2	400	3.29E-07	507.66382	0
0	2	400	3.27E-07	981.43695	0
0	2	400	1.96E-07	2095.936	0
0	2	400	2.18E-07	1023.8136	0
0	2	400	3.36E-07	660.33521	0
0	2	400	2.11E-07	417.75299	0
0	2	400	1.83E-07	1048.7178	0
0	2	400	1.81E-07	1468.292	0
0	2	400	2.36E-07	1123.5309	0
0	2	400	2.98E-07	857.6781	0
0	2	400	2.40E-07	924.36084	0
0	2	400	3.19E-07	1288.5488	0
0	2	400	6.97E-08	2061.8997	0
0	2	400	5.08E-08	1065.9756	0
0	2	400	5.19E-08	980.50049	0
0	2	400	6.24E-08	1185.0902	0
0	2	400	2.70E-07	748.77234	0
0	2	400	3.31E-07	1661.1689	0
0	2	400	5.57E-07	1169.061	0
0	2	400	5.83E-08	634.64612	0
0	2	400	8.81E-08	702.59113	0
0	2	400	6.03E-08	78.501312	0
0	2	400	2.09E-07	29.989349	0
0	2	400	1.70E-07	808.06073	0
0	2	400	5.59E-07	795.03528	0
0	2	400	4.23E-08	1149.7543	0
0	2	400	2.38E-07	262.24335	0
0	2	400	5.33E-07	779.07672	0
0	2	450	2.69E-07	39.717529	0
0	2	450	2.23E-07	104.82739	0
0	2	450	5.95E-08	480.8017	0
0	2	450	1.56E-07	578.12567	0
0	2	450	1.09E-07	614.44922	0
0	2	450	5.50E-08	1018.4076	0
0	2	450	2.88E-07	26.442322	0
0	2	450	2.32E-07	735.89496	0
0	2	450	4.11E-08	69.240479	0
0	2	450	6.97E-08	705.7937	0
0	2	450	4.13E-08	1606.4142	0
0	2	450	4.52E-08	580.80396	0
0	2	450	3.85E-08	96.070068	0
0	2	450	3.82E-08	51.177124	0
0	2	450	1.44E-07	656.99548	0
0	2	450	8.31E-08	955.13562	0
0	2	450	2.80E-08	1121.6665	0
0	2	450	4.31E-08	516.13934	0
0	2	450	5.26E-08	452.8114	0
0	2	450	3.55E-08	1105.1495	0
0	2	450	2.99E-08	1398.2271	0
0	2	450	3.72E-08	825.62347	0
0	2	450	2.59E-08	596.36005	0
0	2	450	5.40E-08	637.54749	0
0	2	450	1.35E-07	377.79535	0
0	2	450	6.96E-08	1040.6783	0
0	2	450	4.81E-08	957.13647	0
0	2	450	3.97E-08	150.52924	0
0	2	450	2.47E-08	219.54291	0
0	2	450	2.79E-08	39.755432	0
0	2	450	9.50E-08	103.78625	0
0	2	450	3.28E-07	324.71423	0
0	2	450	3.64E-08	317.40442	0
0	2	450	2.02E-07	583.04126	0
0	2	450	9.27E-08	4.1274414	0
0	2	450	2.45E-08	167.8183	0
0	2.504	150	0.023662623	1479.9132	0
0	2.504	150	0.002494218	827.87927	0
0	2.504	150	0.001068522	901.69299	0
0	2.504	150	0.000682383	1094.769	0
0	2.504	150	0.000310596	746.29797	0
0	2.504	150	0.000342616	635.74573	0
0	2.504	150	8.03E-07	1384.5255	0
0	2.504	150	0.000687624	1304.012	0
0	2.504	150	0.000201645	718.26062	0
0	2.504	150	0.000663641	702.81689	0
0	2.504	150	0.000797272	836.89929	0
0	2.504	150	0.000188637	583.97546	0
0	2.504	150	0.071857281	1224.2643	0
0	2.504	150	0.001081387	522.01233	0
0	2.504	150	0.07789243	388.21619	0
0	2.504	150	0.000230176	616.75195	0
0	2.504	150	0.001052983	699.11536	0
0	2.504	150	0.059319329	347.95422	0
0	2.504	150	0.34297737	1176.4496	0
0	2.504	150	0.55163383	586.02771	0
0	2.504	150	2.0112271	799.35706	0
0	2.504	150	4.1504774	426.44495	0
0	2.504	150	1.328547	728.26978	0
0	2.504	150	18.842381	604.96729	0
0	2.504	150	15.721865	644.74768	0
0	2.504	150	27.889814	753.65479	0
0	2.504	150	3.5567353	665.45959	0
0	2.504	150	32.647003	564.66846	0
0	2.504	150	50.311222	236.48633	0
0	2.504	150	11.871032	829.63489	0
0	2.504	150	9.6069441	1508.5076	0
0	2.504	150	5.3361592	552.90942	0
0	2.504	150	0.41044843	364.87561	0
0	2.504	150	0.37811989	456.51965	0
0	2.504	150	0.006989988	890.32239	0
0	2.504	150	0.015139535	645.65686	0
0	2.504	200	43.37952	1541.2036	0
0	2.504	200	29.338886	955.0343	0
0	2.504	200	11.848267	736.70605	0
0	2.504	200	5.9412227	1422.3102	0
0	2.504	200	2.4220464	900.09985	0
0	2.504	200	1.3616632	649.42517	0
0	2.504	200	3.5687342	1147.5139	0
0	2.504	200	0.023317073	524.07593	0
0	2.504	200	0.10719511	859.8927	0
0	2.504	200	0.00037502	644.06738	0
0	2.504	200	6.36E-05	1364.8765	0
0	2.504	200	8.03E-06	851.09265	0
0	2.504	200	0.004476247	896.24609	0
0	2.504	200	2.39E-05	474.75977	0
0	2.504	200	0.001069155	710.31079	0
0	2.504	200	9.98E-05	1126.6571	0
0	2.504	200	0.000132345	735.53101	0
0	2.504	200	0.000152719	1077.2186	0
0	2.504	200	0.008255741	926.10498	0
0	2.504	200	9.66E-05	785.73047	0
0	2.504	200	6.04E-06	1218.1573	0
0	2.504	200	4.07E-05	470.60339	0
0	2.504	200	0.000151279	967.33423	0
0	2.504	200	2.67E-05	1065.9965	0
0	2.504	200	0.000388238	625.30249	0
0	2.504	200	3.24E-07	1034.0381	0
0	2.504	200	4.17E-05	864.61011	0
0	2.504	200	1.49E-05	834.00525	0
0	2.504	200	8.03E-05	444.72205	0
0	2.504	200	0.000617878	820.83008	0
0	2.504	200	0.001321583	834.60522	0
0	2.504	200	0.000152593	1029.6398	0
0	2.504	200	1.60E-07	1109.0715	0
0	2.504	200	0.000158366	933.69092	0
0	2.504	200	0.000696104	579.2063	0
0	2.504	200	0.000277	249.60889	0
0	2.504	250	0.000780765	1140.5201	0
0	2.504	250	0.000505918	402.85779	0
0	2.504	250	3.15E-07	135.05176	0
0	2.504	250	7.59E-06	470.52173	0
0	2.504	250	5.70E-06	678.67896	0
0	2.504	250	2.28E-07	817.37219	0
0	2.504	250	8.28E-05	55.360107	0
0	2.504	250	3.12E-05	90.389465	0
0	2.504	250	2.78E-09	292.771	0
0	2.504	250	5.85E-07	470.60522	0
0	2.504	250	8.14E-06	1579.7952	0
0	2.504	250	3.47E-05	592.31592	0
0	2.504	250	1.45E-05	338.70068	0
0	2.504	250	2.68E-05	477.69373	0
0	2.504	250	9.08E-06	421.04602	0
0	2.504	250	1.07E-05	1793.4012	0
0	2.504	250	2.08E-06	559.59387	0
0	2.504	250	1.01E-07	247.29651	0
0	2.504	250	5.47E-06	14.491699	0
0	2.504	250	1.25E-07	446.84668	0
0	2.504	250	2.08E-06	1664.0909	0
0	2.504	250	1.00E-05	426.90112	0
0	2.504	250	1.11E-07	399.49945	0
0	2.504	250	8.63E-08	22.844849	0
0	2.504	250	1.98E-05	540.45398	0
0	2.504	250	4.04E-06	1592.3252	0
0	2.504	250	1.57E-06	703.94604	0
0	2.504	250	3.44E-06	685.61737	0
0	2.504	250	1.51E-06	3.78479	0
0	2.504	250	2.05E-05	509.0448	0
0	2.504	250	8.00E-06	853.6731	0
0	2.504	250	2.19E-05	1023.6537	0
0	2.504	250	1.13E-06	168.32703	0
0	2.504	250	4.01E-08	19.455078	0
0	2.504	250	2.58E-06	129.87512	0
0	2.504	250	1.82E-06	574.3219	0
0	2.504	300	7.33E-06	667.81372	0
0	2.504	300	1.30E-05	351.5249	0
0	2.504	300	2.64E-06	1087.642	0
0	2.504	300	9.26E-08	1884.8275	0
0	2.504	300	2.88E-07	660.4281	0
0	2.504	300	1.14E-06	836.04504	0
0	2.504	300	4.76E-07	599.36633	0
0	2.504	300	1.89E-05	1545.9075	0
0	2.504	300	1.20E-06	731.63739	0
0	2.504	300	1.80E-07	1854.3677	0
0	2.504	300	1.65E-07	1794.8792	0
0	2.504	300	7.95E-08	810.7439	0
0	2.504	300	1.21E-07	1064.9698	0
0	2.504	300	2.70E-07	730.71216	0
0	2.504	300	7.39E-06	1562.7524	0
0	2.504	300	1.21E-05	2084.6873	0
0	2.504	300	1.01E-06	1966.4077	0
0	2.504	300	4.33E-07	1910.5779	0
0	2.504	300	2.02E-07	1497.709	0
0	2.504	300	3.52E-06	1980.1602	0
0	2.504	300	1.18E-06	2122.3115	0
0	2.504	300	3.94E-07	1461.8225	0
0	2.504	300	1.32E-07	1621.7163	0
0	2.504	300	1.19E-06	1197.0056	0
0	2.504	300	1.55E-05	909.7876	0
0	2.504	300	3.52E-06	2049.8101	0
0	2.504	300	1.29E-06	2011.1086	0
0	2.504	300	5.75E-07	1347.1941	0
0	2.504	300	2.91E-07	978.32849	0
0	2.504	300	1.46E-06	322.83948	0
0	2.504	300	4.67E-07	311.74689	0
0	2.504	300	2.16E-06	868.48206	0
0	2.504	300	1.11E-07	1474.4259	0
0	2.504	300	2.96E-06	1776.3098	0
0	2.504	300	4.90E-07	599.35315	0
0	2.504	300	1.51E-06	779.52118	0
0	2.504	350	4.58E-06	870.35803	0
0	2.504	350	1.00E-07	454.57098	0
0	2.504	350	3.26E-07	824.75763	0
0	2.504	350	1.33E-07	1222.5262	0
0	2.504	350	2.10E-07	732.17188	0
0	2.504	350	1.32E-07	779.05249	0
0	2.504	350	1.01E-06	731.5462	0
0	2.504	350	7.91E-08	998.43774	0
0	2.504	350	1.94E-07	649.28918	0
0	2.504	350	1.22E-07	1283.1471	0
0	2.504	350	5.01E-07	2017.7457	0
0	2.504	350	2.33E-07	895.13593	0
0	2.504	350	1.75E-07	619.99799	0
0	2.504	350	1.55E-06	534.74127	0
0	2.504	350	1.04E-07	1490.2714	0
0	2.504	350	7.08E-08	2075.8296	0
0	2.504	350	3.10E-07	1517.2362	0
0	2.504	350	8.66E-08	1294.6403	0
0	2.504	350	2.66E-07	825.44922	0
0	2.504	350	2.00E-07	1696.1039	0
0	2.504	350	1.18E-06	2156.7488	0
0	2.504	350	1.54E-06	1163.3812	0
0	2.504	350	7.65E-07	995.74091	0
0	2.504	350	2.47E-07	855.29639	0
0	2.504	350	1.67E-06	860.03101	0
0	2.504	350	8.86E-08	1722.2898	0
0	2.504	350	2.14E-07	1646.7115	0
0	2.504	350	5.54E-07	582.58203	0
0	2.504	350	5.55E-07	861.03625	0
0	2.504	350	2.54E-06	483.42358	0
0	2.504	350	8.68E-07	48.284607	0
0	2.504	350	1.46E-07	671.11688	0
0	2.504	350	1.10E-07	1167.2747	0
0	2.504	350	1.63E-07	942.77942	0
0	2.504	350	1.30E-06	583.47058	0
0	2.504	350	7.55E-08	898.37854	0
0	2.504	400	1.56E-06	496.48102	0
0	2.504	400	3.29E-08	136.05078	0
0	2.504	400	1.24E-07	874.67383	0
0	2.504	400	2.73E-07	811.2533	0
0	2.504	400	3.70E-07	826.83948	0
0	2.504	400	5.75E-07	1179.4065	0
0	2.504	400	4.34E-07	517.85706	0
0	2.504	400	1.31E-07	1026.1689	0
0	2.504	400	3.46E-07	575.64862	0
0	2.504	400	3.35E-07	962.08209	0
0	2.504	400	1.83E-07	2112.3904	0
0	2.504	400	2.10E-07	1025.9854	0
0	2.504	400	2.49E-07	610.68665	0
0	2.504	400	1.46E-07	431.4386	0
0	2.504	400	1.86E-07	1044.9985	0
0	2.504	400	1.86E-07	1455.2361	0
0	2.504	400	2.31E-07	1128.7231	0
0	2.504	400	2.88E-07	810.90149	0
0	2.504	400	2.20E-07	885.99243	0
0	2.504	400	3.02E-07	1311.8728	0
0	2.504	400	5.27E-08	2080.3501	0
0	2.504	400	6.82E-08	1034.4666	0
0	2.504	400	4.70E-08	950.65424	0
0	2.504	400	6.29E-08	1124.6676	0
0	2.504	400	1.77E-07	737.29919	0
0	2.504	400	3.60E-07	1559.7555	0
0	2.504	400	5.55E-07	1158.5831	0
0	2.504	400	5.06E-08	516.3407	0
0	2.504	400	1.03E-07	614.289	0
0	2.504	400	7.04E-08	48.847336	0
0	2.504	400	1.95E-07	27.976044	0
0	2.504	400	2.47E-07	865.55255	0
0	2.504	400	5.88E-07	789.78223	0
0	2.504	400	4.15E-08	1071.2861	0
0	2.504	400	1.60E-07	308.22272	0
0	2.504	400	5.64E-07	774.40552	0
0	2.504	450	3.90E-07	33.265503	0
0	2.504	450	2.22E-07	139.28949	0
0	2.504	450	6.79E-08	430.75772	0
0	2.504	450	1.60E-07	530.03308	0
0	2.504	450	9.05E-08	608.17102	0
0	2.504	450	5.09E-08	1032.5635	0
0	2.504	450	2.63E-07	14.429749	0
0	2.504	450	2.10E-07	706.49005	0
0	2.504	450	4.05E-08	120.19135	0
0	2.504	450	6.99E-08	685.40381	0
0	2.504	450	4.61E-08	1636.9132	0
0	2.504	450	4.42E-08	578.63782	0
0	2.504	450	3.41E-08	55.973572	0
0	2.504	450	4.15E-08	40.522156	0
0	2.504	450	1.32E-07	674.39911	0
0	2.504	450	7.79E-08	936.64301	0
0	2.504	450	2.92E-08	1122.6504	0
0	2.504	450	4.37E-08	474.26462	0
0	2.504	450	6.36E-08	428.91589	0
0	2.504	450	3.11E-08	1146.59	0
0	2.504	450	3.85E-08	1394.8219	0
0	2.504	450	4.11E-08	794.32184	0
0	2.504	450	2.66E-08	555.36963	0
0	2.504	450	7.98E-08	588.91791	0
0	2.504	450	9.46E-08	367.18665	0
0	2.504	450	7.20E-08	1049.088	0
0	2.504	450	4.26E-08	902.08118	0
0	2.504	450	5.42E-08	75.610779	0
0	2.504	450	2.60E-08	143.02271	0
0	2.504	450	3.39E-08	122.85754	0
0	2.504	450	9.81E-08	95.619751	0
0	2.504	450	2.66E-07	377.97351	0
0	2.504	450	2.78E-08	311.37738	0
0	2.504	450	2.16E-07	509.84943	0
0	2.504	450	8.71E-08	27.06488	0
0	2.504	450	2.21E-08	162.19275	0
0	2.998	150	0.031595372	1478.7379	0
0	2.998	150	0.004930031	849.3219	0
0	2.998	150	0.004172005	894.08545	0
0	2.998	150	0.000220325	1142.0941	0
0	2.998	150	0.000374524	780.33362	0
0	2.998	150	0.000433417	682.43958	0
0	2.998	150	0.001986085	1383.8456	0
0	2.998	150	0.001284254	1302.4087	0
0	2.998	150	4.21E-05	742.70715	0
0	2.998	150	0.000948082	730.23804	0
0	2.998	150	0.00143316	884.31287	0
0	2.998	150	0.000305376	618.06238	0
0	2.998	150	0.071109362	1222.8289	0
0	2.998	150	0.001485963	553.57617	0
0	2.998	150	0.081610955	410.92969	0
0	2.998	150	0.000565451	661.875	0
0	2.998	150	0.000682614	732.76013	0
0	2.998	150	0.042402077	437.125	0
0	2.998	150	0.29700872	1177.6877	0
0	2.998	150	0.7442345	606.12964	0
0	2.998	150	1.7877309	849.35449	0
0	2.998	150	4.6440625	443.84509	0
0	2.998	150	1.3095834	772.84985	0
0	2.998	150	20.593279	622.72485	0
0	2.998	150	14.502344	640.34961	0
0	2.998	150	27.777193	776.7334	0
0	2.998	150	3.4127173	681.86841	0
0	2.998	150	32.369995	605.177	0
0	2.998	150	48.749802	250.91357	0
0	2.998	150	12.045	900.96582	0
0	2.998	150	8.9064493	1505.2166	0
0	2.998	150	5.3966241	575.26306	0
0	2.998	150	0.40705821	326.00085	0
0	2.998	150	0.40572351	421.56665	0
0	2.998	150	0.009593056	941.53455	0
0	2.998	150	0.021303227	682.34204	0
0	2.998	200	45.028442	1541.2026	0
0	2.998	200	30.006123	995.40808	0
0	2.998	200	12.24145	761.95959	0
0	2.998	200	6.9733505	1472.7727	0
0	2.998	200	2.537281	935.52246	0
0	2.998	200	1.4531109	704.46143	0
0	2.998	200	3.2678905	1147.4343	0
0	2.998	200	0.022067234	546.38794	0
0	2.998	200	0.10215498	837.86218	0
0	2.998	200	0.000327371	662.69775	0
0	2.998	200	7.94E-05	1415.1367	0
0	2.998	200	1.38E-05	895.63916	0
0	2.998	200	0.004453471	896.16199	0
0	2.998	200	0.00016183	518.85559	0
0	2.998	200	0.000667913	738.27515	0
0	2.998	200	9.32E-05	1188.4171	0
0	2.998	200	0.000137911	766.68823	0
0	2.998	200	0.000180154	1162.1506	0
0	2.998	200	0.009470351	969.31067	0
0	2.998	200	6.37E-05	810.76074	0
0	2.998	200	1.35E-06	1268.7441	0
0	2.998	200	1.07E-05	491.44995	0
0	2.998	200	8.48E-05	976.29175	0
0	2.998	200	4.29E-05	1112.1815	0
0	2.998	200	0.000347912	642.07532	0
0	2.998	200	5.34E-07	1070.5079	0
0	2.998	200	3.49E-05	897.63062	0
0	2.998	200	3.57E-05	920.24451	0
0	2.998	200	5.07E-05	406.23596	0
0	2.998	200	0.000578267	832.2699	0
0	2.998	200	0.001235978	831.9679	0
0	2.998	200	0.000160721	1065.6246	0
0	2.998	200	1.15E-06	1208.7539	0
0	2.998	200	0.00015886	1014.0106	0
0	2.998	200	0.0006537	558.14111	0
0	2.998	200	0.000283587	269.67212	0
0	2.998	250	0.000741614	1131.3939	0
0	2.998	250	0.000507023	427.10876	0
0	2.998	250	1.34E-06	148.02271	0
0	2.998	250	7.24E-06	511.24115	0
0	2.998	250	8.14E-06	708.68823	0
0	2.998	250	2.72E-07	890.20154	0
0	2.998	250	8.19E-05	49.46167	0
0	2.998	250	2.68E-05	22.671936	0
0	2.998	250	9.24E-07	295.052	0
0	2.998	250	6.60E-07	491.00281	0
0	2.998	250	8.64E-06	1633.4176	0
0	2.998	250	3.33E-05	631.47485	0
0	2.998	250	1.63E-05	326.73657	0
0	2.998	250	2.37E-05	468.78247	0
0	2.998	250	2.19E-06	430.78979	0
0	2.998	250	7.83E-06	1828.2922	0
0	2.998	250	1.16E-06	588.41644	0
0	2.998	250	6.00E-08	285.28168	0
0	2.998	250	8.16E-06	62.506714	0
0	2.998	250	4.37E-07	462.44769	0
0	2.998	250	2.17E-06	1721.3679	0
0	2.998	250	8.02E-07	481.44421	0
0	2.998	250	9.63E-07	419.71173	0
0	2.998	250	7.78E-07	45.74762	0
0	2.998	250	1.92E-05	517.64392	0
0	2.998	250	1.37E-06	1637.4768	0
0	2.998	250	8.36E-07	726.09827	0
0	2.998	250	2.17E-06	696.52252	0
0	2.998	250	1.79E-06	39.592834	0
0	2.998	250	1.64E-05	518.6272	0
0	2.998	250	9.35E-07	885.37927	0
0	2.998	250	1.19E-05	1045.2354	0
0	2.998	250	5.16E-07	235.35522	0
0	2.998	250	1.75E-08	86.623291	0
0	2.998	250	1.65E-07	82.929932	0
0	2.998	250	5.07E-06	623.11438	0
0	2.998	300	8.22E-06	657.13611	0
0	2.998	300	9.93E-06	324.6413	0
0	2.998	300	2.31E-06	1021.0312	0
0	2.998	300	1.17E-07	1853.2277	0
0	2.998	300	2.96E-07	663.06799	0
0	2.998	300	1.66E-06	843.23364	0
0	2.998	300	2.38E-07	584.18787	0
0	2.998	300	1.41E-05	1465.2322	0
0	2.998	300	1.22E-06	832.34009	0
0	2.998	300	4.16E-07	1852.3442	0
0	2.998	300	4.49E-07	1822.4712	0
0	2.998	300	9.97E-08	812.5929	0
0	2.998	300	7.76E-08	999.91125	0
0	2.998	300	8.71E-08	654.1731	0
0	2.998	300	5.55E-06	1558.4004	0
0	2.998	300	9.90E-06	2077.48	0
0	2.998	300	8.72E-07	1954.7144	0
0	2.998	300	2.80E-07	1893.8972	0
0	2.998	300	3.70E-07	1404	0
0	2.998	300	5.15E-06	1974.5356	0
0	2.998	300	1.08E-06	2110.7349	0
0	2.998	300	1.53E-07	1460.5521	0
0	2.998	300	2.31E-07	1545.7046	0
0	2.998	300	1.77E-06	1118.0576	0
0	2.998	300	1.42E-05	905.41571	0
0	2.998	300	4.75E-06	2045.3958	0
0	2.998	300	3.19E-07	1994.7278	0
0	2.998	300	1.49E-07	1207.6875	0
0	2.998	300	2.46E-07	878.82367	0
0	2.998	300	1.70E-06	319.12146	0
0	2.998	300	2.85E-07	373.58777	0
0	2.998	300	1.27E-06	950.93268	0
0	2.998	300	4.37E-07	1419.5991	0
0	2.998	300	3.11E-06	1733.2893	0
0	2.998	300	4.41E-07	567.78662	0
0	2.998	300	1.45E-06	777.17096	0
0	2.998	350	3.17E-06	858.41217	0
0	2.998	350	2.54E-07	406.95984	0
0	2.998	350	2.72E-07	783.25452	0
0	2.998	350	1.47E-07	1160.2987	0
0	2.998	350	2.09E-07	749.47736	0
0	2.998	350	1.61E-07	789.93079	0
0	2.998	350	1.25E-06	715.06622	0
0	2.998	350	7.32E-08	964.87518	0
0	2.998	350	1.75E-07	718.59308	0
0	2.998	350	1.28E-07	1286.8212	0
0	2.998	350	5.08E-07	2034.0461	0
0	2.998	350	2.63E-07	909.23755	0
0	2.998	350	2.90E-07	585.68774	0
0	2.998	350	1.20E-06	549.95892	0
0	2.998	350	1.37E-07	1486.73	0
0	2.998	350	7.44E-08	2069.1162	0
0	2.998	350	2.82E-07	1516.2708	0
0	2.998	350	1.04E-07	1253.7334	0
0	2.998	350	3.06E-07	794.56146	0
0	2.998	350	2.81E-07	1714.5947	0
0	2.998	350	1.01E-06	2172.9944	0
0	2.998	350	1.60E-06	1142.5239	0
0	2.998	350	7.96E-07	961.37836	0
0	2.998	350	1.89E-07	810.70856	0
0	2.998	350	1.95E-06	844.80481	0
0	2.998	350	8.46E-08	1714.4459	0
0	2.998	350	1.60E-07	1649.2252	0
0	2.998	350	5.15E-07	525.00214	0
0	2.998	350	5.36E-07	776.5061	0
0	2.998	350	2.13E-06	373.78918	0
0	2.998	350	7.27E-07	127.7157	0
0	2.998	350	1.51E-07	709.53882	0
0	2.998	350	7.07E-08	1140.0898	0
0	2.998	350	1.31E-07	892.67615	0
0	2.998	350	1.62E-06	568.7782	0
0	2.998	350	7.05E-08	890.24786	0
0	2.998	400	1.42E-06	490.51563	0
0	2.998	400	3.53E-08	102.11389	0
0	2.998	400	1.33E-07	819.30096	0
0	2.998	400	3.00E-07	768.87756	0
0	2.998	400	4.17E-07	819.70679	0
0	2.998	400	5.75E-07	1227.9286	0
0	2.998	400	3.44E-07	504.03418	0
0	2.998	400	1.35E-07	996.94263	0
0	2.998	400	3.76E-07	643.72668	0
0	2.998	400	3.49E-07	958.91656	0
0	2.998	400	1.82E-07	2116.8606	0
0	2.998	400	2.10E-07	1027.6425	0
0	2.998	400	1.67E-07	571.85608	0
0	2.998	400	1.06E-07	430.56488	0
0	2.998	400	1.95E-07	1053.8613	0
0	2.998	400	1.90E-07	1469.2721	0
0	2.998	400	2.21E-07	1124.4502	0
0	2.998	400	2.82E-07	778.86261	0
0	2.998	400	2.12E-07	846.13953	0
0	2.998	400	3.10E-07	1326.1605	0
0	2.998	400	4.67E-08	2076.9465	0
0	2.998	400	8.28E-08	1015.0743	0
0	2.998	400	4.73E-08	925.93701	0
0	2.998	400	5.47E-08	1071.8351	0
0	2.998	400	1.11E-07	717.90051	0
0	2.998	400	3.85E-07	1485.7827	0
0	2.998	400	5.81E-07	1160.5887	0
0	2.998	400	4.32E-08	431.75446	0
0	2.998	400	1.08E-07	548.20874	0
0	2.998	400	8.00E-08	25.038391	0
0	2.998	400	1.78E-07	18.59317	0
0	2.998	400	3.68E-07	915.51569	0
0	2.998	400	6.05E-07	778.45782	0
0	2.998	400	3.89E-08	1019.6968	0
0	2.998	400	9.26E-08	342.10571	0
0	2.998	400	5.06E-07	763.75427	0
0	2.998	450	4.85E-07	38.610168	0
0	2.998	450	2.30E-07	165.36096	0
0	2.998	450	7.55E-08	386.45679	0
0	2.998	450	1.39E-07	488.1778	0
0	2.998	450	7.10E-08	602.87354	0
0	2.998	450	4.87E-08	1043.0764	0
0	2.998	450	2.51E-07	22.052856	0
0	2.998	450	1.86E-07	676.94751	0
0	2.998	450	3.61E-08	161.42096	0
0	2.998	450	6.98E-08	670.67371	0
0	2.998	450	4.99E-08	1653.1693	0
0	2.998	450	4.56E-08	578.60889	0
0	2.998	450	2.70E-08	28.856323	0
0	2.998	450	5.48E-08	40.415527	0
0	2.998	450	1.13E-07	691.32092	0
0	2.998	450	7.88E-08	926.35278	0
0	2.998	450	2.97E-08	1137.4562	0
0	2.998	450	4.37E-08	445.12811	0
0	2.998	450	4.94E-08	413.10059	0
0	2.998	450	2.96E-08	1192.2792	0
0	2.998	450	4.72E-08	1419.4546	0
0	2.998	450	4.47E-08	788.25531	0
0	2.998	450	3.00E-08	526.09619	0
0	2.998	450	9.81E-08	554.73395	0
0	2.998	450	7.08E-08	368.48248	0
0	2.998	450	7.21E-08	1085.7235	0
0	2.998	450	3.51E-08	913.49304	0
0	2.998	450	8.09E-08	73.757751	0
0	2.998	450	2.63E-08	92.280212	0
0	2.998	450	3.17E-08	181.61414	0
0	2.998	450	9.57E-08	53.448914	0
0	2.998	450	2.25E-07	410.29895	0
0	2.998	450	2.46E-08	280.20331	0
0	2.998	450	2.23E-07	464.14746	0
0	2.998	450	7.87E-08	47.396606	0
0	2.998	450	2.33E-08	160.93945	0
0	3.498	150	0.038685434	1477.1381	0
0	3.498	150	0.007565616	872.34912	0
0	3.498	150	0.008774134	886.80847	0
0	3.498	150	2.14E-05	1183.0245	0
0	3.498	150	0.000416982	810.76306	0
0	3.498	150	0.000517224	723.14038	0
0	3.498	150	0.009655317	1383.8774	0
0	3.498	150	0.002317743	1297.1951	0
0	3.498	150	4.93E-07	762.24377	0
0	3.498	150	0.001262856	753.08435	0
0	3.498	150	0.002169387	923.40967	0
0	3.498	150	0.000447267	649.37891	0
0	3.498	150	0.071664236	1220.9167	0
0	3.498	150	0.001881058	577.0752	0
0	3.498	150	0.084213607	425.17493	0
0	3.498	150	0.001004769	705.57446	0
0	3.498	150	0.000611116	761.52454	0
0	3.498	150	0.028821403	522.76965	0
0	3.498	150	0.23417166	1166.5048	0
0	3.498	150	0.96132642	624.98438	0
0	3.498	150	1.5380547	892.82568	0
0	3.498	150	5.1898398	463.85718	0
0	3.498	150	1.3018535	809.75232	0
0	3.498	150	22.440466	649.35681	0
0	3.498	150	13.595755	630.91675	0
0	3.498	150	27.51247	796.7981	0
0	3.498	150	3.5634668	697.82373	0
0	3.498	150	31.99107	648.44885	0
0	3.498	150	47.286819	264.37061	0
0	3.498	150	12.343294	970.93054	0
0	3.498	150	8.3395281	1502.3906	0
0	3.498	150	5.4150305	591.96277	0
0	3.498	150	0.39886871	272.40942	0
0	3.498	150	0.42835864	376.42212	0
0	3.498	150	0.011296874	981.57983	0
0	3.498	150	0.027290482	714.64795	0
0	3.498	200	45.959034	1537.6113	0
0	3.498	200	30.842501	1023.7692	0
0	3.498	200	12.611262	779.60571	0
0	3.498	200	7.9400139	1518.2959	0
0	3.498	200	2.6348381	960.92261	0
0	3.498	200	1.5461361	749.28223	0
0	3.498	200	2.8279836	1143.3259	0
0	3.498	200	0.029657653	567.75647	0
0	3.498	200	0.094447948	816.65454	0
0	3.498	200	0.000313782	679.84619	0
0	3.498	200	0.000105455	1450.8049	0
0	3.498	200	3.05E-05	941.65088	0
0	3.498	200	0.005323479	890.63391	0
0	3.498	200	0.000391694	554.23828	0
0	3.498	200	0.000298608	759.4762	0
0	3.498	200	7.65E-05	1240.8335	0
0	3.498	200	0.000135263	794.94958	0
0	3.498	200	0.000200025	1240.6796	0
0	3.498	200	0.010439822	1123.447	0
0	3.498	200	3.30E-05	831.52966	0
0	3.498	200	2.23E-07	1322.9264	0
0	3.498	200	6.70E-08	512.06824	0
0	3.498	200	3.97E-05	974.95593	0
0	3.498	200	7.79E-05	1155.1847	0
0	3.498	200	0.000310111	658.89148	0
0	3.498	200	1.43E-06	1107.63	0
0	3.498	200	2.77E-05	927.02966	0
0	3.498	200	6.39E-05	1005.4816	0
0	3.498	200	2.76E-05	366.12378	0
0	3.498	200	0.000502601	839.91309	0
0	3.498	200	0.001082119	814.46143	0
0	3.498	200	0.000181209	1095.5789	0
0	3.498	200	8.83E-06	1296.0698	0
0	3.498	200	0.000152799	1089.0322	0
0	3.498	200	0.000598205	535.61914	0
0	3.498	200	0.000290634	281.36047	0
0	3.498	250	0.000734616	1128.0432	0
0	3.498	250	0.000535628	457.26746	0
0	3.498	250	2.36E-06	159.88123	0
0	3.498	250	7.39E-06	552.54535	0
0	3.498	250	1.17E-05	726.12769	0
0	3.498	250	2.26E-07	958.56604	0
0	3.498	250	7.45E-05	48.15625	0
0	3.498	250	2.06E-05	41.001099	0
0	3.498	250	3.34E-06	297.87817	0
0	3.498	250	8.26E-07	511.93762	0
0	3.498	250	8.31E-06	1674.2283	0
0	3.498	250	3.09E-05	664.14612	0
0	3.498	250	1.42E-05	314.63928	0
0	3.498	250	1.80E-05	459.78497	0
0	3.498	250	7.88E-08	443.16492	0
0	3.498	250	4.54E-06	1858.0564	0
0	3.498	250	3.70E-07	604.45319	0
0	3.498	250	3.16E-08	321.80542	0
0	3.498	250	9.00E-06	133.92993	0
0	3.498	250	2.70E-06	474.72699	0
0	3.498	250	2.01E-06	1762.4392	0
0	3.498	250	8.03E-07	522.29016	0
0	3.498	250	2.21E-06	438.06299	0
0	3.498	250	2.62E-06	68.101135	0
0	3.498	250	1.17E-05	496.96887	0
0	3.498	250	9.02E-08	1669.8843	0
0	3.498	250	2.40E-07	754.26038	0
0	3.498	250	1.19E-06	708.15106	0
0	3.498	250	2.45E-06	66.586426	0
0	3.498	250	1.08E-05	531.66199	0
0	3.498	250	2.02E-06	914.76904	0
0	3.498	250	5.33E-06	1059.8563	0
0	3.498	250	4.40E-07	307.45459	0
0	3.498	250	1.75E-07	153.03278	0
0	3.498	250	9.70E-07	31.230713	0
0	3.498	250	1.20E-05	655.04578	0
0	3.498	300	1.05E-05	642.54761	0
0	3.498	300	6.91E-06	309.81396	0
0	3.498	300	1.62E-06	960.6076	0
0	3.498	300	3.34E-07	1833.3496	0
0	3.498	300	3.70E-07	673.09808	0
0	3.498	300	1.75E-06	840.28082	0
0	3.498	300	1.13E-07	566.11456	0
0	3.498	300	1.03E-05	1382.0925	0
0	3.498	300	1.09E-06	935.95074	0
0	3.498	300	6.48E-07	1841.0817	0
0	3.498	300	8.87E-07	1842.5571	0
0	3.498	300	2.76E-07	822.94751	0
0	3.498	300	2.34E-07	954.43854	0
0	3.498	300	1.43E-07	582.48053	0
0	3.498	300	3.93E-06	1535.5687	0
0	3.498	300	8.52E-06	2080.1121	0
0	3.498	300	5.25E-07	1958.0839	0
0	3.498	300	9.20E-08	1884.1917	0
0	3.498	300	3.75E-07	1320.7301	0
0	3.498	300	7.67E-06	1974.9475	0
0	3.498	300	7.50E-07	2102.6677	0
0	3.498	300	9.18E-08	1442.2585	0
0	3.498	300	3.37E-07	1468.7712	0
0	3.498	300	2.18E-06	1032.8352	0
0	3.498	300	1.27E-05	896.11493	0
0	3.498	300	5.76E-06	2034.3665	0
0	3.498	300	8.89E-08	1994.348	0
0	3.498	300	4.63E-08	1095.1138	0
0	3.498	300	2.44E-07	782.65723	0
0	3.498	300	1.57E-06	315.1543	0
0	3.498	300	4.11E-07	356.07281	0
0	3.498	300	7.31E-07	1027.2568	0
0	3.498	300	1.24E-06	1367.2744	0
0	3.498	300	3.29E-06	1665.5291	0
0	3.498	300	2.00E-07	535.85223	0
0	3.498	300	1.82E-06	778.82056	0
0	3.498	350	1.76E-06	854.20135	0
0	3.498	350	5.16E-07	362.15344	0
0	3.498	350	2.13E-07	742.94073	0
0	3.498	350	1.53E-07	1107.0325	0
0	3.498	350	1.88E-07	759.9541	0
0	3.498	350	1.58E-07	805.23267	0
0	3.498	350	1.62E-06	703.60144	0
0	3.498	350	7.37E-08	927.13257	0
0	3.498	350	1.45E-07	769.65869	0
0	3.498	350	1.23E-07	1279.4545	0
0	3.498	350	4.90E-07	2028.6655	0
0	3.498	350	3.01E-07	918.75513	0
0	3.498	350	4.35E-07	554.40686	0
0	3.498	350	1.10E-06	538.58527	0
0	3.498	350	2.36E-07	1482.0671	0
0	3.498	350	8.11E-08	2064.1575	0
0	3.498	350	2.87E-07	1511.7993	0
0	3.498	350	1.34E-07	1210.4807	0
0	3.498	350	2.96E-07	759.54028	0
0	3.498	350	4.03E-07	1713.0793	0
0	3.498	350	8.81E-07	2175.1123	0
0	3.498	350	1.57E-06	1128.9879	0
0	3.498	350	8.29E-07	929.4436	0
0	3.498	350	1.51E-07	776.84851	0
0	3.498	350	1.99E-06	831.75549	0
0	3.498	350	6.82E-08	1699.5991	0
0	3.498	350	1.13E-07	1642.3173	0
0	3.498	350	4.70E-07	474.62411	0
0	3.498	350	4.82E-07	704.36938	0
0	3.498	350	2.19E-06	296.75037	0
0	3.498	350	7.24E-07	202.70056	0
0	3.498	350	1.77E-07	723.06378	0
0	3.498	350	5.55E-08	1120.5901	0
0	3.498	350	9.07E-08	853.48785	0
0	3.498	350	1.81E-06	553.69171	0
0	3.498	350	7.34E-08	894.03778	0
0	3.498	400	1.10E-06	489.58344	0
0	3.498	400	4.50E-08	69.148132	0
0	3.498	400	1.59E-07	768.60767	0
0	3.498	400	3.27E-07	725.42059	0
0	3.498	400	4.43E-07	829.13104	0
0	3.498	400	5.62E-07	1270.457	0
0	3.498	400	1.62E-07	502.13422	0
0	3.498	400	1.52E-07	961.48364	0
0	3.498	400	4.01E-07	705.00891	0
0	3.498	400	3.45E-07	967.18414	0
0	3.498	400	1.75E-07	2127.0378	0
0	3.498	400	1.79E-07	1029.6941	0
0	3.498	400	1.36E-07	527.64966	0
0	3.498	400	7.99E-08	421.3924	0
0	3.498	400	1.74E-07	1046.3374	0
0	3.498	400	1.86E-07	1498.9528	0
0	3.498	400	2.18E-07	1125.6182	0
0	3.498	400	2.85E-07	736.16333	0
0	3.498	400	2.36E-07	808.61945	0
0	3.498	400	2.79E-07	1335.9855	0
0	3.498	400	4.50E-08	2089.7991	0
0	3.498	400	9.29E-08	998.9715	0
0	3.498	400	5.53E-08	898.61383	0
0	3.498	400	5.91E-08	1024.2861	0
0	3.498	400	7.74E-08	714.81653	0
0	3.498	400	3.78E-07	1473.6903	0
0	3.498	400	6.17E-07	1158.2419	0
0	3.498	400	4.38E-08	385.19882	0
0	3.498	400	1.17E-07	493.14725	0
0	3.498	400	7.68E-08	2.542572	0
0	3.498	400	1.79E-07	1.7006226	0
0	3.498	400	5.60E-07	932.82385	0
0	3.498	400	6.76E-07	766.27368	0
0	3.498	400	4.51E-08	969.03259	0
0	3.498	400	4.85E-08	364.68848	0
0	3.498	400	4.46E-07	765.36584	0
0	3.498	450	5.70E-07	38.123657	0
0	3.498	450	2.25E-07	194.24426	0
0	3.498	450	8.92E-08	342.25665	0
0	3.498	450	1.28E-07	453.02426	0
0	3.498	450	6.15E-08	599.45123	0
0	3.498	450	5.25E-08	1048.6573	0
0	3.498	450	2.18E-07	18.560425	0
0	3.498	450	1.69E-07	651.66565	0
0	3.498	450	3.69E-08	197.0238	0
0	3.498	450	7.27E-08	659.64142	0
0	3.498	450	4.88E-08	1675.7892	0
0	3.498	450	4.47E-08	573.68127	0
0	3.498	450	2.69E-08	11.486877	0
0	3.498	450	6.75E-08	44.442383	0
0	3.498	450	8.36E-08	714.83923	0
0	3.498	450	7.24E-08	920.85376	0
0	3.498	450	2.92E-08	1138.4211	0
0	3.498	450	3.72E-08	404.69107	0
0	3.498	450	5.09E-08	412.19141	0
[truncated: 148,949 more rows]
